# Supplementary material for: Experimental loss of generalist plants reveals alterations in plant-pollinator interactions and a constrained flexibility of foraging
Source: Sci Rep. 2019 May 14;9:7376. doi: 10.1038/s41598-019-43553-4 (PMC6517441; doi:10.1038/s41598-019-43553-4)
Supplement: Supplementary file 2 — Dataset 1 [file 41598_2019_43553_MOESM2_ESM.csv]

plant_id	insect_id	pollinators_abundances	removal_event	site
Centaurea.nigra	Bombus.lapidarius	10	Before	treated
Centaurea.nigra	Bombus.pascuorum.	7	Before	treated
Centaurea.nigra	Bombus.terrestris	6	Before	treated
Centaurea.nigra	Episyrphus.balteatus	4	Before	treated
Centaurea.nigra	Maniola.jurtina	0	Before	treated
Centaurea.nigra	Metasyrphus.corollae	0	Before	treated
Centaurea.nigra	Pyronia.tithonus	1	Before	treated
Centaurea.scabiosa	Bombus.lapidarius	7	Before	treated
Centaurea.scabiosa	Bombus.pascuorum.	0	Before	treated
Centaurea.scabiosa	Bombus.terrestris	1	Before	treated
Centaurea.scabiosa	Episyrphus.balteatus	2	Before	treated
Centaurea.scabiosa	Maniola.jurtina	0	Before	treated
Centaurea.scabiosa	Metasyrphus.corollae	0	Before	treated
Centaurea.scabiosa	Pyronia.tithonus	1	Before	treated
Knautia.arvensis	Bombus.lapidarius	11	Before	treated
Knautia.arvensis	Bombus.pascuorum.	10	Before	treated
Knautia.arvensis	Bombus.terrestris	17	Before	treated
Knautia.arvensis	Episyrphus.balteatus	4	Before	treated
Knautia.arvensis	Maniola.jurtina	1	Before	treated
Knautia.arvensis	Metasyrphus.corollae	0	Before	treated
Knautia.arvensis	Pyronia.tithonus	1	Before	treated
Senecio.jacobaea	Bombus.lapidarius	0	Before	treated
Senecio.jacobaea	Bombus.pascuorum.	0	Before	treated
Senecio.jacobaea	Bombus.terrestris	1	Before	treated
Senecio.jacobaea	Episyrphus.balteatus	0	Before	treated
Senecio.jacobaea	Maniola.jurtina	0	Before	treated
Senecio.jacobaea	Metasyrphus.corollae	0	Before	treated
Senecio.jacobaea	Pyronia.tithonus	0	Before	treated
Trifolium.dubium	Bombus.lapidarius	0	Before	treated
Trifolium.dubium	Bombus.pascuorum.	1	Before	treated
Trifolium.dubium	Bombus.terrestris	0	Before	treated
Trifolium.dubium	Episyrphus.balteatus	0	Before	treated
Trifolium.dubium	Maniola.jurtina	0	Before	treated
Trifolium.dubium	Metasyrphus.corollae	0	Before	treated
Trifolium.dubium	Pyronia.tithonus	0	Before	treated
Centaurea.nigra	Aphantopus.hyperantus	1	Before	treated
Centaurea.nigra	Apis.mellifera	1	Before	treated
Centaurea.nigra	Bombus.lucorum	1	Before	treated
Centaurea.nigra	Bombus.pratorum	0	Before	treated
Centaurea.nigra	Eristalis.tenax	1	Before	treated
Centaurea.nigra	Helophilus.pendulus	0	Before	treated
Centaurea.nigra	Lasioglossum.leucozonium	1	Before	treated
Centaurea.nigra	Nymphalis.urticae	0	Before	treated
Centaurea.nigra	Oedemera.nobilis	0	Before	treated
Centaurea.nigra	Rhagonycha.fulva	0	Before	treated
Centaurea.nigra	Sarcophaga.sp.	0	Before	treated
Centaurea.nigra	Thymelicus.sylvestris	8	Before	treated
Centaurea.nigra	Zygaena.trifolii	0	Before	treated
Centaurea.scabiosa	Aphantopus.hyperantus	0	Before	treated
Centaurea.scabiosa	Apis.mellifera	0	Before	treated
Centaurea.scabiosa	Bombus.lucorum	0	Before	treated
Centaurea.scabiosa	Bombus.pratorum	0	Before	treated
Centaurea.scabiosa	Eristalis.tenax	0	Before	treated
Centaurea.scabiosa	Helophilus.pendulus	1	Before	treated
Centaurea.scabiosa	Lasioglossum.leucozonium	0	Before	treated
Centaurea.scabiosa	Nymphalis.urticae	0	Before	treated
Centaurea.scabiosa	Oedemera.nobilis	0	Before	treated
Centaurea.scabiosa	Rhagonycha.fulva	0	Before	treated
Centaurea.scabiosa	Sarcophaga.sp.	0	Before	treated
Centaurea.scabiosa	Thymelicus.sylvestris	1	Before	treated
Centaurea.scabiosa	Zygaena.trifolii	0	Before	treated
Cirsium.arvense	Aphantopus.hyperantus	0	Before	treated
Cirsium.arvense	Apis.mellifera	0	Before	treated
Cirsium.arvense	Bombus.lapidarius	0	Before	treated
Cirsium.arvense	Bombus.lucorum	0	Before	treated
Cirsium.arvense	Bombus.pascuorum.	0	Before	treated
Cirsium.arvense	Bombus.pratorum	0	Before	treated
Cirsium.arvense	Bombus.terrestris	0	Before	treated
Cirsium.arvense	Episyrphus.balteatus	0	Before	treated
Cirsium.arvense	Eristalis.tenax	0	Before	treated
Cirsium.arvense	Helophilus.pendulus	0	Before	treated
Cirsium.arvense	Lasioglossum.leucozonium	0	Before	treated
Cirsium.arvense	Maniola.jurtina	0	Before	treated
Cirsium.arvense	Metasyrphus.corollae	0	Before	treated
Cirsium.arvense	Nymphalis.urticae	0	Before	treated
Cirsium.arvense	Oedemera.nobilis	0	Before	treated
Cirsium.arvense	Pyronia.tithonus	1	Before	treated
Cirsium.arvense	Rhagonycha.fulva	2	Before	treated
Cirsium.arvense	Sarcophaga.sp.	1	Before	treated
Cirsium.arvense	Thymelicus.sylvestris	0	Before	treated
Cirsium.arvense	Zygaena.trifolii	0	Before	treated
Convolvulus.arvensis	Aphantopus.hyperantus	0	Before	treated
Convolvulus.arvensis	Apis.mellifera	0	Before	treated
Convolvulus.arvensis	Bombus.lapidarius	0	Before	treated
Convolvulus.arvensis	Bombus.lucorum	0	Before	treated
Convolvulus.arvensis	Bombus.pascuorum.	0	Before	treated
Convolvulus.arvensis	Bombus.pratorum	1	Before	treated
Convolvulus.arvensis	Bombus.terrestris	5	Before	treated
Convolvulus.arvensis	Episyrphus.balteatus	2	Before	treated
Convolvulus.arvensis	Eristalis.tenax	0	Before	treated
Convolvulus.arvensis	Helophilus.pendulus	0	Before	treated
Convolvulus.arvensis	Lasioglossum.leucozonium	1	Before	treated
Convolvulus.arvensis	Maniola.jurtina	0	Before	treated
Convolvulus.arvensis	Metasyrphus.corollae	1	Before	treated
Convolvulus.arvensis	Nymphalis.urticae	0	Before	treated
Convolvulus.arvensis	Oedemera.nobilis	0	Before	treated
Convolvulus.arvensis	Pyronia.tithonus	0	Before	treated
Convolvulus.arvensis	Rhagonycha.fulva	4	Before	treated
Convolvulus.arvensis	Sarcophaga.sp.	0	Before	treated
Convolvulus.arvensis	Thymelicus.sylvestris	2	Before	treated
Convolvulus.arvensis	Zygaena.trifolii	0	Before	treated
Knautia.arvensis	Aphantopus.hyperantus	0	Before	treated
Knautia.arvensis	Apis.mellifera	0	Before	treated
Knautia.arvensis	Bombus.lucorum	1	Before	treated
Knautia.arvensis	Bombus.pratorum	0	Before	treated
Knautia.arvensis	Eristalis.tenax	0	Before	treated
Knautia.arvensis	Helophilus.pendulus	0	Before	treated
Knautia.arvensis	Lasioglossum.leucozonium	0	Before	treated
Knautia.arvensis	Nymphalis.urticae	2	Before	treated
Knautia.arvensis	Oedemera.nobilis	1	Before	treated
Knautia.arvensis	Rhagonycha.fulva	0	Before	treated
Knautia.arvensis	Sarcophaga.sp.	0	Before	treated
Knautia.arvensis	Thymelicus.sylvestris	4	Before	treated
Knautia.arvensis	Zygaena.trifolii	2	Before	treated
Lathyrus.pratensis	Aphantopus.hyperantus	0	Before	treated
Lathyrus.pratensis	Apis.mellifera	0	Before	treated
Lathyrus.pratensis	Bombus.lapidarius	0	Before	treated
Lathyrus.pratensis	Bombus.lucorum	0	Before	treated
Lathyrus.pratensis	Bombus.pascuorum.	4	Before	treated
Lathyrus.pratensis	Bombus.pratorum	0	Before	treated
Lathyrus.pratensis	Bombus.terrestris	0	Before	treated
Lathyrus.pratensis	Episyrphus.balteatus	1	Before	treated
Lathyrus.pratensis	Eristalis.tenax	0	Before	treated
Lathyrus.pratensis	Helophilus.pendulus	0	Before	treated
Lathyrus.pratensis	Lasioglossum.leucozonium	0	Before	treated
Lathyrus.pratensis	Maniola.jurtina	0	Before	treated
Lathyrus.pratensis	Metasyrphus.corollae	0	Before	treated
Lathyrus.pratensis	Nymphalis.urticae	0	Before	treated
Lathyrus.pratensis	Oedemera.nobilis	0	Before	treated
Lathyrus.pratensis	Pyronia.tithonus	0	Before	treated
Lathyrus.pratensis	Rhagonycha.fulva	0	Before	treated
Lathyrus.pratensis	Sarcophaga.sp.	0	Before	treated
Lathyrus.pratensis	Thymelicus.sylvestris	0	Before	treated
Lathyrus.pratensis	Zygaena.trifolii	0	Before	treated
Lotus.corniculatus	Aphantopus.hyperantus	0	Before	treated
Lotus.corniculatus	Apis.mellifera	0	Before	treated
Lotus.corniculatus	Bombus.lapidarius	0	Before	treated
Lotus.corniculatus	Bombus.lucorum	0	Before	treated
Lotus.corniculatus	Bombus.pascuorum.	0	Before	treated
Lotus.corniculatus	Bombus.pratorum	0	Before	treated
Lotus.corniculatus	Bombus.terrestris	0	Before	treated
Lotus.corniculatus	Episyrphus.balteatus	0	Before	treated
Lotus.corniculatus	Eristalis.tenax	0	Before	treated
Lotus.corniculatus	Helophilus.pendulus	0	Before	treated
Lotus.corniculatus	Lasioglossum.leucozonium	0	Before	treated
Lotus.corniculatus	Maniola.jurtina	0	Before	treated
Lotus.corniculatus	Metasyrphus.corollae	0	Before	treated
Lotus.corniculatus	Nymphalis.urticae	0	Before	treated
Lotus.corniculatus	Oedemera.nobilis	0	Before	treated
Lotus.corniculatus	Pyronia.tithonus	0	Before	treated
Lotus.corniculatus	Rhagonycha.fulva	0	Before	treated
Lotus.corniculatus	Sarcophaga.sp.	0	Before	treated
Lotus.corniculatus	Thymelicus.sylvestris	1	Before	treated
Lotus.corniculatus	Zygaena.trifolii	0	Before	treated
Odontites.vernus	Aphantopus.hyperantus	0	Before	treated
Odontites.vernus	Apis.mellifera	0	Before	treated
Odontites.vernus	Bombus.lapidarius	0	Before	treated
Odontites.vernus	Bombus.lucorum	0	Before	treated
Odontites.vernus	Bombus.pascuorum.	1	Before	treated
Odontites.vernus	Bombus.pratorum	0	Before	treated
Odontites.vernus	Bombus.terrestris	0	Before	treated
Odontites.vernus	Episyrphus.balteatus	1	Before	treated
Odontites.vernus	Eristalis.tenax	0	Before	treated
Odontites.vernus	Helophilus.pendulus	0	Before	treated
Odontites.vernus	Lasioglossum.leucozonium	0	Before	treated
Odontites.vernus	Maniola.jurtina	0	Before	treated
Odontites.vernus	Metasyrphus.corollae	0	Before	treated
Odontites.vernus	Nymphalis.urticae	0	Before	treated
Odontites.vernus	Oedemera.nobilis	0	Before	treated
Odontites.vernus	Pyronia.tithonus	0	Before	treated
Odontites.vernus	Rhagonycha.fulva	0	Before	treated
Odontites.vernus	Sarcophaga.sp.	0	Before	treated
Odontites.vernus	Thymelicus.sylvestris	0	Before	treated
Odontites.vernus	Zygaena.trifolii	0	Before	treated
Sanguisorba.officinalis	Aphantopus.hyperantus	0	Before	treated
Sanguisorba.officinalis	Apis.mellifera	0	Before	treated
Sanguisorba.officinalis	Bombus.lapidarius	0	Before	treated
Sanguisorba.officinalis	Bombus.lucorum	0	Before	treated
Sanguisorba.officinalis	Bombus.pascuorum.	0	Before	treated
Sanguisorba.officinalis	Bombus.pratorum	0	Before	treated
Sanguisorba.officinalis	Bombus.terrestris	0	Before	treated
Sanguisorba.officinalis	Episyrphus.balteatus	1	Before	treated
Sanguisorba.officinalis	Eristalis.tenax	0	Before	treated
Sanguisorba.officinalis	Helophilus.pendulus	0	Before	treated
Sanguisorba.officinalis	Lasioglossum.leucozonium	0	Before	treated
Sanguisorba.officinalis	Maniola.jurtina	0	Before	treated
Sanguisorba.officinalis	Metasyrphus.corollae	0	Before	treated
Sanguisorba.officinalis	Nymphalis.urticae	0	Before	treated
Sanguisorba.officinalis	Oedemera.nobilis	0	Before	treated
Sanguisorba.officinalis	Pyronia.tithonus	0	Before	treated
Sanguisorba.officinalis	Rhagonycha.fulva	0	Before	treated
Sanguisorba.officinalis	Sarcophaga.sp.	0	Before	treated
Sanguisorba.officinalis	Thymelicus.sylvestris	0	Before	treated
Sanguisorba.officinalis	Zygaena.trifolii	0	Before	treated
Senecio.jacobaea	Aphantopus.hyperantus	0	Before	treated
Senecio.jacobaea	Apis.mellifera	0	Before	treated
Senecio.jacobaea	Bombus.lucorum	0	Before	treated
Senecio.jacobaea	Bombus.pratorum	0	Before	treated
Senecio.jacobaea	Eristalis.tenax	0	Before	treated
Senecio.jacobaea	Helophilus.pendulus	0	Before	treated
Senecio.jacobaea	Lasioglossum.leucozonium	0	Before	treated
Senecio.jacobaea	Nymphalis.urticae	0	Before	treated
Senecio.jacobaea	Oedemera.nobilis	1	Before	treated
Senecio.jacobaea	Rhagonycha.fulva	0	Before	treated
Senecio.jacobaea	Sarcophaga.sp.	0	Before	treated
Senecio.jacobaea	Thymelicus.sylvestris	1	Before	treated
Senecio.jacobaea	Zygaena.trifolii	0	Before	treated
Trifolium.dubium	Aphantopus.hyperantus	0	Before	treated
Trifolium.dubium	Apis.mellifera	0	Before	treated
Trifolium.dubium	Bombus.lucorum	0	Before	treated
Trifolium.dubium	Bombus.pratorum	0	Before	treated
Trifolium.dubium	Eristalis.tenax	0	Before	treated
Trifolium.dubium	Helophilus.pendulus	0	Before	treated
Trifolium.dubium	Lasioglossum.leucozonium	0	Before	treated
Trifolium.dubium	Nymphalis.urticae	0	Before	treated
Trifolium.dubium	Oedemera.nobilis	0	Before	treated
Trifolium.dubium	Rhagonycha.fulva	0	Before	treated
Trifolium.dubium	Sarcophaga.sp.	0	Before	treated
Trifolium.dubium	Thymelicus.sylvestris	0	Before	treated
Trifolium.dubium	Zygaena.trifolii	0	Before	treated
Trifolium.repens	Aphantopus.hyperantus	0	Before	treated
Trifolium.repens	Apis.mellifera	0	Before	treated
Trifolium.repens	Bombus.lapidarius	0	Before	treated
Trifolium.repens	Bombus.lucorum	0	Before	treated
Trifolium.repens	Bombus.pascuorum.	1	Before	treated
Trifolium.repens	Bombus.pratorum	0	Before	treated
Trifolium.repens	Bombus.terrestris	0	Before	treated
Trifolium.repens	Episyrphus.balteatus	0	Before	treated
Trifolium.repens	Eristalis.tenax	0	Before	treated
Trifolium.repens	Helophilus.pendulus	0	Before	treated
Trifolium.repens	Lasioglossum.leucozonium	0	Before	treated
Trifolium.repens	Maniola.jurtina	0	Before	treated
Trifolium.repens	Metasyrphus.corollae	0	Before	treated
Trifolium.repens	Nymphalis.urticae	0	Before	treated
Trifolium.repens	Oedemera.nobilis	0	Before	treated
Trifolium.repens	Pyronia.tithonus	0	Before	treated
Trifolium.repens	Rhagonycha.fulva	0	Before	treated
Trifolium.repens	Sarcophaga.sp.	0	Before	treated
Trifolium.repens	Thymelicus.sylvestris	0	Before	treated
Trifolium.repens	Zygaena.trifolii	0	Before	treated
Centaurea.nigra	Bombus.hortorum	5	Removed	treated
Centaurea.nigra	Bombus.lapidarius	24	Removed	treated
Centaurea.nigra	Bombus.lucorum	11	Removed	treated
Centaurea.nigra	Bombus.pascuorum.	7	Removed	treated
Centaurea.nigra	Bombus.terrestris	18	Removed	treated
Centaurea.nigra	Eristalis.tenax	1	Removed	treated
Centaurea.nigra	Phaenicia.sericata	0	Removed	treated
Centaurea.nigra	Sarcophaga.sp.	0	Removed	treated
Centaurea.scabiosa	Bombus.hortorum	0	Removed	treated
Centaurea.scabiosa	Bombus.lapidarius	1	Removed	treated
Centaurea.scabiosa	Bombus.lucorum	1	Removed	treated
Centaurea.scabiosa	Bombus.pascuorum.	0	Removed	treated
Centaurea.scabiosa	Bombus.terrestris	3	Removed	treated
Centaurea.scabiosa	Eristalis.tenax	0	Removed	treated
Centaurea.scabiosa	Phaenicia.sericata	0	Removed	treated
Centaurea.scabiosa	Sarcophaga.sp.	1	Removed	treated
Senecio.jacobaea	Bombus.hortorum	0	Removed	treated
Senecio.jacobaea	Bombus.lapidarius	0	Removed	treated
Senecio.jacobaea	Bombus.lucorum	0	Removed	treated
Senecio.jacobaea	Bombus.pascuorum.	0	Removed	treated
Senecio.jacobaea	Bombus.terrestris	0	Removed	treated
Senecio.jacobaea	Eristalis.tenax	0	Removed	treated
Senecio.jacobaea	Phaenicia.sericata	0	Removed	treated
Senecio.jacobaea	Sarcophaga.sp.	0	Removed	treated
Centaurea.nigra	Chaetostomella.cylindrica	0	Removed	treated
Centaurea.nigra	Episyrphus.balteatus	3	Removed	treated
Centaurea.nigra	Eriothrix.rufomaculata	0	Removed	treated
Centaurea.nigra	Maniola.jurtina	3	Removed	treated
Centaurea.nigra	Metasyrphus.corollae	0	Removed	treated
Centaurea.nigra	Pyronia.tithonus	2	Removed	treated
Centaurea.nigra	Rhagonycha.fulva	0	Removed	treated
Centaurea.nigra	Sphaerophoria.scripta	0	Removed	treated
Centaurea.nigra	Thymelicus.sylvestris	10	Removed	treated
Centaurea.nigra	Zygaena.trifolii	2	Removed	treated
Centaurea.scabiosa	Chaetostomella.cylindrica	0	Removed	treated
Centaurea.scabiosa	Episyrphus.balteatus	0	Removed	treated
Centaurea.scabiosa	Eriothrix.rufomaculata	0	Removed	treated
Centaurea.scabiosa	Maniola.jurtina	1	Removed	treated
Centaurea.scabiosa	Metasyrphus.corollae	0	Removed	treated
Centaurea.scabiosa	Pyronia.tithonus	0	Removed	treated
Centaurea.scabiosa	Rhagonycha.fulva	0	Removed	treated
Centaurea.scabiosa	Sphaerophoria.scripta	0	Removed	treated
Centaurea.scabiosa	Thymelicus.sylvestris	0	Removed	treated
Centaurea.scabiosa	Zygaena.trifolii	0	Removed	treated
Cirsium.arvense	Bombus.hortorum	0	Removed	treated
Cirsium.arvense	Bombus.lapidarius	1	Removed	treated
Cirsium.arvense	Bombus.lucorum	1	Removed	treated
Cirsium.arvense	Bombus.pascuorum.	0	Removed	treated
Cirsium.arvense	Bombus.terrestris	0	Removed	treated
Cirsium.arvense	Chaetostomella.cylindrica	1	Removed	treated
Cirsium.arvense	Episyrphus.balteatus	0	Removed	treated
Cirsium.arvense	Eriothrix.rufomaculata	0	Removed	treated
Cirsium.arvense	Eristalis.tenax	0	Removed	treated
Cirsium.arvense	Maniola.jurtina	0	Removed	treated
Cirsium.arvense	Metasyrphus.corollae	0	Removed	treated
Cirsium.arvense	Phaenicia.sericata	1	Removed	treated
Cirsium.arvense	Pyronia.tithonus	0	Removed	treated
Cirsium.arvense	Rhagonycha.fulva	1	Removed	treated
Cirsium.arvense	Sarcophaga.sp.	1	Removed	treated
Cirsium.arvense	Sphaerophoria.scripta	0	Removed	treated
Cirsium.arvense	Thymelicus.sylvestris	0	Removed	treated
Cirsium.arvense	Zygaena.trifolii	0	Removed	treated
Convolvulus.arvensis	Bombus.hortorum	1	Removed	treated
Convolvulus.arvensis	Bombus.lapidarius	0	Removed	treated
Convolvulus.arvensis	Bombus.lucorum	2	Removed	treated
Convolvulus.arvensis	Bombus.pascuorum.	0	Removed	treated
Convolvulus.arvensis	Bombus.terrestris	4	Removed	treated
Convolvulus.arvensis	Chaetostomella.cylindrica	0	Removed	treated
Convolvulus.arvensis	Episyrphus.balteatus	5	Removed	treated
Convolvulus.arvensis	Eriothrix.rufomaculata	0	Removed	treated
Convolvulus.arvensis	Eristalis.tenax	1	Removed	treated
Convolvulus.arvensis	Maniola.jurtina	1	Removed	treated
Convolvulus.arvensis	Metasyrphus.corollae	1	Removed	treated
Convolvulus.arvensis	Phaenicia.sericata	0	Removed	treated
Convolvulus.arvensis	Pyronia.tithonus	0	Removed	treated
Convolvulus.arvensis	Rhagonycha.fulva	4	Removed	treated
Convolvulus.arvensis	Sarcophaga.sp.	0	Removed	treated
Convolvulus.arvensis	Sphaerophoria.scripta	0	Removed	treated
Convolvulus.arvensis	Thymelicus.sylvestris	0	Removed	treated
Convolvulus.arvensis	Zygaena.trifolii	0	Removed	treated
Lathyrus.pratensis	Bombus.hortorum	0	Removed	treated
Lathyrus.pratensis	Bombus.lapidarius	0	Removed	treated
Lathyrus.pratensis	Bombus.lucorum	0	Removed	treated
Lathyrus.pratensis	Bombus.pascuorum.	1	Removed	treated
Lathyrus.pratensis	Bombus.terrestris	0	Removed	treated
Lathyrus.pratensis	Chaetostomella.cylindrica	0	Removed	treated
Lathyrus.pratensis	Episyrphus.balteatus	0	Removed	treated
Lathyrus.pratensis	Eriothrix.rufomaculata	0	Removed	treated
Lathyrus.pratensis	Eristalis.tenax	0	Removed	treated
Lathyrus.pratensis	Maniola.jurtina	0	Removed	treated
Lathyrus.pratensis	Metasyrphus.corollae	0	Removed	treated
Lathyrus.pratensis	Phaenicia.sericata	0	Removed	treated
Lathyrus.pratensis	Pyronia.tithonus	0	Removed	treated
Lathyrus.pratensis	Rhagonycha.fulva	0	Removed	treated
Lathyrus.pratensis	Sarcophaga.sp.	0	Removed	treated
Lathyrus.pratensis	Sphaerophoria.scripta	0	Removed	treated
Lathyrus.pratensis	Thymelicus.sylvestris	0	Removed	treated
Lathyrus.pratensis	Zygaena.trifolii	0	Removed	treated
Odontites.vernus	Bombus.hortorum	0	Removed	treated
Odontites.vernus	Bombus.lapidarius	0	Removed	treated
Odontites.vernus	Bombus.lucorum	0	Removed	treated
Odontites.vernus	Bombus.pascuorum.	4	Removed	treated
Odontites.vernus	Bombus.terrestris	0	Removed	treated
Odontites.vernus	Chaetostomella.cylindrica	0	Removed	treated
Odontites.vernus	Episyrphus.balteatus	0	Removed	treated
Odontites.vernus	Eriothrix.rufomaculata	0	Removed	treated
Odontites.vernus	Eristalis.tenax	0	Removed	treated
Odontites.vernus	Maniola.jurtina	0	Removed	treated
Odontites.vernus	Metasyrphus.corollae	0	Removed	treated
Odontites.vernus	Phaenicia.sericata	0	Removed	treated
Odontites.vernus	Pyronia.tithonus	0	Removed	treated
Odontites.vernus	Rhagonycha.fulva	0	Removed	treated
Odontites.vernus	Sarcophaga.sp.	0	Removed	treated
Odontites.vernus	Sphaerophoria.scripta	0	Removed	treated
Odontites.vernus	Thymelicus.sylvestris	0	Removed	treated
Odontites.vernus	Zygaena.trifolii	0	Removed	treated
Senecio.jacobaea	Chaetostomella.cylindrica	0	Removed	treated
Senecio.jacobaea	Episyrphus.balteatus	0	Removed	treated
Senecio.jacobaea	Eriothrix.rufomaculata	1	Removed	treated
Senecio.jacobaea	Maniola.jurtina	0	Removed	treated
Senecio.jacobaea	Metasyrphus.corollae	0	Removed	treated
Senecio.jacobaea	Pyronia.tithonus	1	Removed	treated
Senecio.jacobaea	Rhagonycha.fulva	0	Removed	treated
Senecio.jacobaea	Sphaerophoria.scripta	0	Removed	treated
Senecio.jacobaea	Thymelicus.sylvestris	1	Removed	treated
Senecio.jacobaea	Zygaena.trifolii	0	Removed	treated
Trifolium.pratense	Bombus.hortorum	0	Removed	treated
Trifolium.pratense	Bombus.lapidarius	0	Removed	treated
Trifolium.pratense	Bombus.lucorum	0	Removed	treated
Trifolium.pratense	Bombus.pascuorum.	1	Removed	treated
Trifolium.pratense	Bombus.terrestris	0	Removed	treated
Trifolium.pratense	Chaetostomella.cylindrica	0	Removed	treated
Trifolium.pratense	Episyrphus.balteatus	0	Removed	treated
Trifolium.pratense	Eriothrix.rufomaculata	0	Removed	treated
Trifolium.pratense	Eristalis.tenax	0	Removed	treated
Trifolium.pratense	Maniola.jurtina	0	Removed	treated
Trifolium.pratense	Metasyrphus.corollae	0	Removed	treated
Trifolium.pratense	Phaenicia.sericata	0	Removed	treated
Trifolium.pratense	Pyronia.tithonus	0	Removed	treated
Trifolium.pratense	Rhagonycha.fulva	0	Removed	treated
Trifolium.pratense	Sarcophaga.sp.	0	Removed	treated
Trifolium.pratense	Sphaerophoria.scripta	0	Removed	treated
Trifolium.pratense	Thymelicus.sylvestris	1	Removed	treated
Trifolium.pratense	Zygaena.trifolii	0	Removed	treated
Trifolium.repens	Bombus.hortorum	0	Removed	treated
Trifolium.repens	Bombus.lapidarius	0	Removed	treated
Trifolium.repens	Bombus.lucorum	0	Removed	treated
Trifolium.repens	Bombus.pascuorum.	1	Removed	treated
Trifolium.repens	Bombus.terrestris	0	Removed	treated
Trifolium.repens	Chaetostomella.cylindrica	0	Removed	treated
Trifolium.repens	Episyrphus.balteatus	0	Removed	treated
Trifolium.repens	Eriothrix.rufomaculata	0	Removed	treated
Trifolium.repens	Eristalis.tenax	0	Removed	treated
Trifolium.repens	Maniola.jurtina	0	Removed	treated
Trifolium.repens	Metasyrphus.corollae	0	Removed	treated
Trifolium.repens	Phaenicia.sericata	0	Removed	treated
Trifolium.repens	Pyronia.tithonus	0	Removed	treated
Trifolium.repens	Rhagonycha.fulva	0	Removed	treated
Trifolium.repens	Sarcophaga.sp.	0	Removed	treated
Trifolium.repens	Sphaerophoria.scripta	1	Removed	treated
Trifolium.repens	Thymelicus.sylvestris	0	Removed	treated
Trifolium.repens	Zygaena.trifolii	0	Removed	treated
Centaurea.nigra	Bombus.terrestris	19	Before	control
Knautia.arvensis	Bombus.terrestris	12	Before	control
Cirsium.vulgare	Bombus.terrestris	5	Before	control
Centaurea.scabiosa	Bombus.terrestris	0	Before	control
Senecio.jacobaea	Bombus.terrestris	0	Before	control
Stachys.sylvatica	Bombus.terrestris	0	Before	control
Prunella.vulgaris	Bombus.terrestris	0	Before	control
Trifolium.pratense	Bombus.terrestris	0	Before	control
Trifolium.dubium	Bombus.terrestris	0	Before	control
Centaurea.nigra	Bombus.lapidarius	16	Before	control
Knautia.arvensis	Bombus.lapidarius	4	Before	control
Cirsium.vulgare	Bombus.lapidarius	0	Before	control
Centaurea.scabiosa	Bombus.lapidarius	1	Before	control
Senecio.jacobaea	Bombus.lapidarius	1	Before	control
Stachys.sylvatica	Bombus.lapidarius	0	Before	control
Prunella.vulgaris	Bombus.lapidarius	0	Before	control
Trifolium.pratense	Bombus.lapidarius	1	Before	control
Trifolium.dubium	Bombus.lapidarius	0	Before	control
Centaurea.nigra	Episyrphus.balteatus	7	Before	control
Knautia.arvensis	Episyrphus.balteatus	0	Before	control
Cirsium.vulgare	Episyrphus.balteatus	4	Before	control
Centaurea.scabiosa	Episyrphus.balteatus	0	Before	control
Senecio.jacobaea	Episyrphus.balteatus	4	Before	control
Stachys.sylvatica	Episyrphus.balteatus	0	Before	control
Prunella.vulgaris	Episyrphus.balteatus	1	Before	control
Trifolium.pratense	Episyrphus.balteatus	0	Before	control
Trifolium.dubium	Episyrphus.balteatus	1	Before	control
Centaurea.nigra	Syrphus.ribesii	7	Before	control
Knautia.arvensis	Syrphus.ribesii	6	Before	control
Cirsium.vulgare	Syrphus.ribesii	0	Before	control
Centaurea.scabiosa	Syrphus.ribesii	0	Before	control
Senecio.jacobaea	Syrphus.ribesii	0	Before	control
Stachys.sylvatica	Syrphus.ribesii	0	Before	control
Prunella.vulgaris	Syrphus.ribesii	0	Before	control
Trifolium.pratense	Syrphus.ribesii	0	Before	control
Trifolium.dubium	Syrphus.ribesii	0	Before	control
Centaurea.nigra	Bombus.pascuorum.	1	Before	control
Knautia.arvensis	Bombus.pascuorum.	3	Before	control
Cirsium.vulgare	Bombus.pascuorum.	3	Before	control
Centaurea.scabiosa	Bombus.pascuorum.	0	Before	control
Senecio.jacobaea	Bombus.pascuorum.	0	Before	control
Stachys.sylvatica	Bombus.pascuorum.	2	Before	control
Prunella.vulgaris	Bombus.pascuorum.	0	Before	control
Trifolium.pratense	Bombus.pascuorum.	0	Before	control
Trifolium.dubium	Bombus.pascuorum.	0	Before	control
Centaurea.nigra	Maniola.jurtina	3	Before	control
Knautia.arvensis	Maniola.jurtina	0	Before	control
Cirsium.vulgare	Maniola.jurtina	1	Before	control
Centaurea.scabiosa	Maniola.jurtina	4	Before	control
Senecio.jacobaea	Maniola.jurtina	1	Before	control
Stachys.sylvatica	Maniola.jurtina	0	Before	control
Prunella.vulgaris	Maniola.jurtina	0	Before	control
Trifolium.pratense	Maniola.jurtina	0	Before	control
Trifolium.dubium	Maniola.jurtina	0	Before	control
Centaurea.nigra	Pyronia.tithonus	0	Before	control
Knautia.arvensis	Pyronia.tithonus	4	Before	control
Cirsium.vulgare	Pyronia.tithonus	0	Before	control
Centaurea.scabiosa	Pyronia.tithonus	2	Before	control
Senecio.jacobaea	Pyronia.tithonus	0	Before	control
Stachys.sylvatica	Pyronia.tithonus	0	Before	control
Prunella.vulgaris	Pyronia.tithonus	0	Before	control
Trifolium.pratense	Pyronia.tithonus	0	Before	control
Trifolium.dubium	Pyronia.tithonus	0	Before	control
Centaurea.nigra	Metasyrphus.corollae	0	Before	control
Knautia.arvensis	Metasyrphus.corollae	0	Before	control
Cirsium.vulgare	Metasyrphus.corollae	0	Before	control
Centaurea.scabiosa	Metasyrphus.corollae	2	Before	control
Senecio.jacobaea	Metasyrphus.corollae	1	Before	control
Stachys.sylvatica	Metasyrphus.corollae	0	Before	control
Prunella.vulgaris	Metasyrphus.corollae	0	Before	control
Trifolium.pratense	Metasyrphus.corollae	0	Before	control
Trifolium.dubium	Metasyrphus.corollae	0	Before	control
Centaurea.nigra	Melanostoma.scalare	0	Before	control
Knautia.arvensis	Melanostoma.scalare	0	Before	control
Cirsium.vulgare	Melanostoma.scalare	1	Before	control
Centaurea.scabiosa	Melanostoma.scalare	0	Before	control
Senecio.jacobaea	Melanostoma.scalare	1	Before	control
Stachys.sylvatica	Melanostoma.scalare	0	Before	control
Prunella.vulgaris	Melanostoma.scalare	0	Before	control
Trifolium.pratense	Melanostoma.scalare	0	Before	control
Trifolium.dubium	Melanostoma.scalare	0	Before	control
Centaurea.nigra	Bombus.lapidarius	23	Removed	control
Knautia.arvensis	Bombus.lapidarius	4	Removed	control
Centaurea.scabiosa	Bombus.lapidarius	9	Removed	control
Senecio.jacobaea	Bombus.lapidarius	0	Removed	control
Prunella.vulgaris	Bombus.lapidarius	2	Removed	control
Cirsium.vulgare	Bombus.lapidarius	0	Removed	control
Centaurea.nigra	Bombus.pascuorum.	11	Removed	control
Knautia.arvensis	Bombus.pascuorum.	3	Removed	control
Centaurea.scabiosa	Bombus.pascuorum.	4	Removed	control
Senecio.jacobaea	Bombus.pascuorum.	0	Removed	control
Prunella.vulgaris	Bombus.pascuorum.	5	Removed	control
Cirsium.vulgare	Bombus.pascuorum.	0	Removed	control
Centaurea.nigra	Eristalis.tenax	8	Removed	control
Knautia.arvensis	Eristalis.tenax	6	Removed	control
Centaurea.scabiosa	Eristalis.tenax	0	Removed	control
Senecio.jacobaea	Eristalis.tenax	8	Removed	control
Prunella.vulgaris	Eristalis.tenax	0	Removed	control
Cirsium.vulgare	Eristalis.tenax	1	Removed	control
Centaurea.nigra	Bombus.lucorum	11	Removed	control
Knautia.arvensis	Bombus.lucorum	3	Removed	control
Centaurea.scabiosa	Bombus.lucorum	2	Removed	control
Senecio.jacobaea	Bombus.lucorum	0	Removed	control
Prunella.vulgaris	Bombus.lucorum	1	Removed	control
Cirsium.vulgare	Bombus.lucorum	0	Removed	control
Centaurea.nigra	Apis.mellifera	10	Removed	control
Knautia.arvensis	Apis.mellifera	0	Removed	control
Centaurea.scabiosa	Apis.mellifera	0	Removed	control
Senecio.jacobaea	Apis.mellifera	0	Removed	control
Prunella.vulgaris	Apis.mellifera	0	Removed	control
Cirsium.vulgare	Apis.mellifera	0	Removed	control
Centaurea.nigra	Bombus.terrestris	6	Removed	control
Knautia.arvensis	Bombus.terrestris	3	Removed	control
Centaurea.scabiosa	Bombus.terrestris	4	Removed	control
Senecio.jacobaea	Bombus.terrestris	0	Removed	control
Prunella.vulgaris	Bombus.terrestris	0	Removed	control
Cirsium.vulgare	Bombus.terrestris	0	Removed	control
Centaurea.nigra	Bombus.hortorum	2	Removed	control
Knautia.arvensis	Bombus.hortorum	1	Removed	control
Centaurea.scabiosa	Bombus.hortorum	1	Removed	control
Senecio.jacobaea	Bombus.hortorum	0	Removed	control
Prunella.vulgaris	Bombus.hortorum	0	Removed	control
Cirsium.vulgare	Bombus.hortorum	0	Removed	control
Centaurea.nigra	Phaenicia.sericata	0	Removed	control
Knautia.arvensis	Phaenicia.sericata	0	Removed	control
Centaurea.scabiosa	Phaenicia.sericata	0	Removed	control
Senecio.jacobaea	Phaenicia.sericata	4	Removed	control
Prunella.vulgaris	Phaenicia.sericata	0	Removed	control
Cirsium.vulgare	Phaenicia.sericata	0	Removed	control
Centaurea.nigra	Sarcophaga.sp.	0	Removed	control
Knautia.arvensis	Sarcophaga.sp.	0	Removed	control
Centaurea.scabiosa	Sarcophaga.sp.	0	Removed	control
Senecio.jacobaea	Sarcophaga.sp.	4	Removed	control
Prunella.vulgaris	Sarcophaga.sp.	0	Removed	control
Cirsium.vulgare	Sarcophaga.sp.	0	Removed	control
Centaurea.nigra	Helophilus.pendulus	0	Removed	control
Knautia.arvensis	Helophilus.pendulus	0	Removed	control
Centaurea.scabiosa	Helophilus.pendulus	0	Removed	control
Senecio.jacobaea	Helophilus.pendulus	0	Removed	control
Prunella.vulgaris	Helophilus.pendulus	0	Removed	control
Cirsium.vulgare	Helophilus.pendulus	3	Removed	control
Centaurea.nigra	Polyommatus.icarus	1	Removed	control
Knautia.arvensis	Polyommatus.icarus	0	Removed	control
Centaurea.scabiosa	Polyommatus.icarus	0	Removed	control
Senecio.jacobaea	Polyommatus.icarus	0	Removed	control
Prunella.vulgaris	Polyommatus.icarus	0	Removed	control
Cirsium.vulgare	Polyommatus.icarus	1	Removed	control
