# Supplementary material for: Experimental loss of generalist plants reveals alterations in plant-pollinator interactions and a constrained flexibility of foraging
Source: Sci Rep. 2019 May 14;9:7376. doi: 10.1038/s41598-019-43553-4 (PMC6517441; doi:10.1038/s41598-019-43553-4)
Supplement: Supplementary file 3 — Dataset 2 [file 41598_2019_43553_MOESM3_ESM.csv]

site	removal_event	transect_id	plant_id	flowers_counts	pollinator_abundances
Site_1	Before	1	Anthriscus_sylvestris	33	0
Site_1	Before	1	Anthriscus_sylvestris	33	0
Site_1	Before	1	Anthriscus_sylvestris	33	0
Site_1	Rem_1sp	1	Anthriscus_sylvestris	33	0
Site_1	Rem_1sp	1	Anthriscus_sylvestris	33	0
Site_1	Before	1	Anthriscus_sylvestris	33	0
Site_1	Before	1	Anthriscus_sylvestris	33	0
Site_1	Before	1	Anthriscus_sylvestris	33	0
Site_1	Rem_1sp	1	Anthriscus_sylvestris	33	0
Site_1	Rem_4sp	1	Campanula_patula	6	1
Site_1	Rem_4sp	1	Campanula_patula	6	1
Site_1	Rem_2sp	1	Campanula_patula	12	4
Site_1	Rem_2sp	1	Campanula_patula	12	1
Site_1	Before	1	Campanula_patula	12	5
Site_1	Before	1	Campanula_patula	12	3
Site_1	Rem_1sp	1	Campanula_patula	12	3
Site_1	Rem_2sp	1	Campanula_patula	12	4
Site_1	Rem_3sp	1	Campanula_patula	12	1
Site_1	Rem_3sp	1	Campanula_patula	12	3
Site_1	Before	1	Campanula_patula	12	3
Site_1	Rem_2sp	1	Campanula_patula	12	2
Site_1	Before	1	Campanula_patula	12	5
Site_1	Rem_3sp	1	Campanula_patula	12	2
Site_1	Before	1	Campanula_patula	12	11
Site_1	Rem_2sp	1	Campanula_patula	12	1
Site_1	Before	1	Campanula_patula	12	7
Site_1	Rem_3sp	1	Campanula_patula	12	2
Site_1	Rem_1sp	1	Campanula_patula	12	1
Site_1	Rem_4sp	1	Dianthus_deltoides	1	0
Site_1	Rem_4sp	1	Dianthus_deltoides	1	0
Site_1	Rem_4sp	1	Dianthus_deltoides	1	0
Site_1	Rem_4sp	1	Dianthus_deltoides	1	0
Site_1	Rem_4sp	1	Dianthus_deltoides	1	0
Site_1	Rem_4sp	1	Galium_verum	645	2
Site_1	Rem_3sp	1	Galium_verum	575	1
Site_1	Rem_3sp	1	Galium_verum	575	3
Site_1	Rem_4sp	1	Galium_verum	645	7
Site_1	Rem_2sp	1	Knautia_arvensis	48	3
Site_1	Rem_2sp	1	Knautia_arvensis	48	1
Site_1	Rem_3sp	1	Knautia_arvensis	23	0
Site_1	Before	1	Knautia_arvensis	52	5
Site_1	Rem_3sp	1	Knautia_arvensis	23	0
Site_1	Before	1	Knautia_arvensis	52	2
Site_1	Rem_1sp	1	Knautia_arvensis	48	4
Site_1	Rem_3sp	1	Knautia_arvensis	23	0
Site_1	Rem_3sp	1	Knautia_arvensis	23	0
Site_1	Rem_2sp	1	Knautia_arvensis	48	3
Site_1	Before	1	Knautia_arvensis	52	5
Site_1	Rem_3sp	1	Knautia_arvensis	23	0
Site_1	Before	1	Knautia_arvensis	52	3
Site_1	Rem_2sp	1	Knautia_arvensis	48	4
Site_1	Before	1	Knautia_arvensis	52	1
Site_1	Before	1	Knautia_arvensis	52	3
Site_1	Before	1	Melampyrum_pratense	3	0
Site_1	Rem_3sp	1	Melampyrum_pratense	9	0
Site_1	Before	1	Melampyrum_pratense	3	0
Site_1	Before	1	Melampyrum_pratense	3	0
Site_1	Before	1	Melampyrum_pratense	3	0
Site_1	Before	1	Melampyrum_pratense	3	0
Site_1	Rem_4sp	1	Melampyrum_pratense	4	2
Site_1	Before	1	Melampyrum_pratense	3	0
Site_1	Rem_3sp	1	Melampyrum_pratense	9	0
Site_1	Rem_3sp	1	Melampyrum_pratense	9	0
Site_1	Rem_3sp	1	Melampyrum_pratense	9	0
Site_1	Rem_3sp	1	Melampyrum_pratense	9	0
Site_1	Rem_1sp	1	Melampyrum_pratense	3	0
Site_1	Rem_1sp	1	Melampyrum_pratense	3	0
Site_1	Rem_1sp	1	Melampyrum_pratense	3	0
Site_1	Rem_2sp	1	Melampyrum_pratense	6	1
Site_1	Rem_4sp	1	Myosotis_arvensis	93	2
Site_1	Rem_1sp	1	Myosotis_arvensis	319	3
Site_1	Before	1	Myosotis_arvensis	275	11
Site_1	Rem_3sp	1	Myosotis_arvensis	448	1
Site_1	Before	1	Myosotis_arvensis	275	2
Site_1	Before	1	Myosotis_arvensis	275	8
Site_1	Rem_2sp	1	Myosotis_arvensis	319	4
Site_1	Rem_1sp	1	Myosotis_arvensis	319	8
Site_1	Rem_2sp	1	Myosotis_arvensis	319	4
Site_1	Before	1	Myosotis_arvensis	275	3
Site_1	Before	1	Myosotis_arvensis	275	1
Site_1	Rem_3sp	1	Myosotis_arvensis	448	2
Site_1	Rem_2sp	1	Myosotis_arvensis	319	3
Site_1	Rem_2sp	1	Myosotis_arvensis	319	2
Site_1	Before	1	Myosotis_arvensis	275	16
Site_1	Rem_1sp	1	Myosotis_arvensis	319	7
Site_1	Rem_1sp	1	Symphytum_officinale	4	0
Site_1	Before	1	Symphytum_officinale	4	0
Site_1	Rem_1sp	1	Symphytum_officinale	4	0
Site_1	Rem_2sp	1	Symphytum_officinale	4	0
Site_1	Rem_2sp	1	Symphytum_officinale	4	0
Site_1	Before	1	Symphytum_officinale	4	0
Site_1	Rem_1sp	1	Symphytum_officinale	4	0
Site_1	Rem_2sp	1	Symphytum_officinale	4	0
Site_1	Before	1	Symphytum_officinale	4	0
Site_1	Before	1	Symphytum_officinale	4	0
Site_1	Rem_2sp	1	Symphytum_officinale	4	0
Site_1	Before	1	Symphytum_officinale	4	0
Site_1	Rem_2sp	1	Symphytum_officinale	4	0
Site_1	Rem_2sp	1	Symphytum_officinale	4	0
Site_1	Before	1	Symphytum_officinale	4	0
Site_1	Before	1	Trifolium_aureum	22	0
Site_1	Rem_2sp	1	Trifolium_aureum	22	0
Site_1	Before	1	Trifolium_aureum	22	0
Site_1	Rem_2sp	1	Trifolium_aureum	22	0
Site_1	Rem_1sp	1	Trifolium_aureum	22	0
Site_1	Before	1	Trifolium_aureum	22	0
Site_1	Rem_2sp	1	Trifolium_aureum	22	0
Site_1	Rem_2sp	1	Trifolium_aureum	22	0
Site_1	Rem_1sp	1	Trifolium_aureum	22	0
Site_1	Rem_2sp	1	Trifolium_aureum	22	0
Site_1	Before	1	Trifolium_aureum	22	0
Site_1	Before	1	Trifolium_aureum	22	0
Site_1	Rem_2sp	1	Trifolium_aureum	22	0
Site_1	Rem_1sp	1	Trifolium_aureum	22	0
Site_1	Before	1	Trifolium_aureum	22	0
Site_1	Rem_2sp	1	Trifolium_dubium	18	0
Site_1	Rem_2sp	1	Trifolium_dubium	18	0
Site_1	Rem_3sp	1	Trifolium_dubium	18	0
Site_1	Rem_1sp	1	Trifolium_dubium	18	0
Site_1	Rem_3sp	1	Trifolium_dubium	18	0
Site_1	Rem_1sp	1	Trifolium_dubium	18	0
Site_1	Rem_3sp	1	Trifolium_dubium	18	0
Site_1	Rem_2sp	1	Trifolium_dubium	18	0
Site_1	Rem_3sp	1	Trifolium_dubium	18	0
Site_1	Rem_2sp	1	Trifolium_dubium	18	0
Site_1	Rem_2sp	1	Trifolium_dubium	18	0
Site_1	Rem_2sp	1	Trifolium_dubium	18	0
Site_1	Rem_1sp	1	Trifolium_dubium	18	0
Site_1	Rem_3sp	1	Trifolium_dubium	18	0
Site_1	Rem_2sp	1	Vicia_cracca	48	0
Site_1	Rem_2sp	1	Vicia_cracca	48	0
Site_1	Rem_1sp	1	Vicia_cracca	48	0
Site_1	Before	1	Vicia_cracca	48	0
Site_1	Rem_2sp	1	Vicia_cracca	48	0
Site_1	Rem_2sp	1	Vicia_cracca	48	0
Site_1	Before	1	Vicia_cracca	48	0
Site_1	Before	1	Vicia_cracca	48	0
Site_1	Rem_1sp	1	Vicia_cracca	48	0
Site_1	Rem_2sp	1	Vicia_cracca	48	0
Site_1	Rem_1sp	1	Vicia_cracca	48	0
Site_1	Before	1	Vicia_cracca	48	0
Site_1	Rem_2sp	1	Vicia_cracca	48	0
Site_1	Before	1	Vicia_cracca	48	0
Site_1	Before	1	Vicia_cracca	48	0
Site_1	Rem_1sp	1	Vicia_sativa	8	0
Site_1	Before	1	Vicia_sativa	8	0
Site_1	Rem_2sp	1	Vicia_sativa	8	0
Site_1	Rem_2sp	1	Vicia_sativa	8	0
Site_1	Rem_2sp	1	Vicia_sativa	8	0
Site_1	Before	1	Vicia_sativa	8	0
Site_1	Rem_3sp	1	Vicia_sativa	11	0
Site_1	Before	1	Vicia_sativa	8	0
Site_1	Rem_2sp	1	Vicia_sativa	8	0
Site_1	Rem_3sp	1	Vicia_sativa	11	0
Site_1	Rem_3sp	1	Vicia_sativa	11	0
Site_1	Rem_3sp	1	Vicia_sativa	11	0
Site_1	Rem_1sp	1	Vicia_sativa	8	0
Site_1	Before	1	Vicia_sativa	8	0
Site_1	Before	1	Vicia_sativa	8	0
Site_1	Rem_2sp	1	Vicia_sativa	8	0
Site_1	Rem_3sp	1	Vicia_sativa	11	0
Site_1	Rem_2sp	1	Vicia_sativa	8	0
Site_1	Before	1	Vicia_sativa	8	0
Site_1	Rem_1sp	1	Vicia_sativa	8	0
Site_1	Before	2	Aegopodium_podagraria	3289	5
Site_1	Before	2	Aegopodium_podagraria	3289	17
Site_1	Before	2	Aegopodium_podagraria	3289	32
Site_1	Rem_1sp	2	Aegopodium_podagraria	2982	12
Site_1	Rem_1sp	2	Aegopodium_podagraria	2982	24
Site_1	Rem_2sp	2	Aegopodium_podagraria	2982	28
Site_1	Before	2	Aegopodium_podagraria	3289	5
Site_1	Rem_2sp	2	Aegopodium_podagraria	2982	9
Site_1	Rem_2sp	2	Aegopodium_podagraria	2982	10
Site_1	Rem_2sp	2	Aegopodium_podagraria	2982	13
Site_1	Rem_1sp	2	Aegopodium_podagraria	2982	2
Site_1	Rem_1sp	2	Aegopodium_podagraria	2982	18
Site_1	Rem_3sp	2	Aegopodium_podagraria	1754	3
Site_1	Rem_3sp	2	Agrimonia_eupatoria	54	1
Site_1	Rem_4sp	2	Agrimonia_eupatoria	153	3
Site_1	Before	2	Agrimonia_eupatoria	48	3
Site_1	Rem_4sp	2	Agrimonia_eupatoria	153	8
Site_1	Rem_1sp	2	Agrimonia_eupatoria	54	2
Site_1	Rem_3sp	2	Agrimonia_eupatoria	54	11
Site_1	Rem_2sp	2	Agrimonia_eupatoria	54	2
Site_1	Rem_3sp	2	Agrimonia_eupatoria	54	1
Site_1	Rem_4sp	2	Agrimonia_eupatoria	153	2
Site_1	Before	2	Anthriscus_sylvestris	1295	16
Site_1	Before	2	Anthriscus_sylvestris	1295	6
Site_1	Before	2	Anthriscus_sylvestris	1295	10
Site_1	Before	2	Anthriscus_sylvestris	1295	10
Site_1	Before	2	Anthriscus_sylvestris	1295	12
Site_1	Before	2	Anthriscus_sylvestris	1295	7
Site_1	Before	2	Anthriscus_sylvestris	1295	17
Site_1	Before	2	Astragalus_glycyphyllos	12	0
Site_1	Rem_4sp	2	Astragalus_glycyphyllos	242	0
Site_1	Before	2	Astragalus_glycyphyllos	12	0
Site_1	Rem_3sp	2	Astragalus_glycyphyllos	56	2
Site_1	Rem_2sp	2	Astragalus_glycyphyllos	27	1
Site_1	Rem_1sp	2	Astragalus_glycyphyllos	27	1
Site_1	Before	2	Astragalus_glycyphyllos	12	0
Site_1	Before	2	Astragalus_glycyphyllos	12	0
Site_1	Before	2	Astragalus_glycyphyllos	12	0
Site_1	Before	2	Astragalus_glycyphyllos	12	0
Site_1	Before	2	Astragalus_glycyphyllos	12	0
Site_1	Before	2	Astragalus_glycyphyllos	12	0
Site_1	Rem_4sp	2	Astragalus_glycyphyllos	242	1
Site_1	Rem_1sp	2	Astragalus_glycyphyllos	27	1
Site_1	Rem_1sp	2	Galium_mollugo	7	0
Site_1	Rem_3sp	2	Galium_mollugo	1879	1
Site_1	Rem_3sp	2	Galium_mollugo	1879	2
Site_1	Rem_3sp	2	Galium_mollugo	1879	2
Site_1	Before	2	Galium_mollugo	7	0
Site_1	Rem_3sp	2	Galium_mollugo	1879	1
Site_1	Before	2	Galium_mollugo	7	0
Site_1	Rem_1sp	2	Galium_mollugo	7	0
Site_1	Before	2	Galium_mollugo	7	0
Site_1	Rem_1sp	2	Galium_mollugo	7	0
Site_1	Before	2	Galium_mollugo	7	0
Site_1	Rem_1sp	2	Galium_mollugo	7	0
Site_1	Before	2	Galium_mollugo	7	0
Site_1	Before	2	Galium_mollugo	7	0
Site_1	Rem_3sp	2	Galium_mollugo	1879	1
Site_1	Before	2	Galium_mollugo	7	0
Site_1	Rem_2sp	2	Galium_mollugo	1567	5
Site_1	Before	2	Galium_mollugo	7	0
Site_1	Rem_3sp	2	Helianthemum_nummularium	4	0
Site_1	Rem_3sp	2	Helianthemum_nummularium	4	0
Site_1	Rem_1sp	2	Helianthemum_nummularium	4	0
Site_1	Rem_1sp	2	Helianthemum_nummularium	4	0
Site_1	Rem_3sp	2	Helianthemum_nummularium	4	0
Site_1	Rem_1sp	2	Helianthemum_nummularium	4	0
Site_1	Rem_1sp	2	Helianthemum_nummularium	4	0
Site_1	Rem_2sp	2	Helianthemum_nummularium	4	0
Site_1	Rem_2sp	2	Helianthemum_nummularium	4	0
Site_1	Rem_2sp	2	Helianthemum_nummularium	4	0
Site_1	Rem_2sp	2	Helianthemum_nummularium	4	0
Site_1	Rem_3sp	2	Helianthemum_nummularium	4	0
Site_1	Rem_3sp	2	Helianthemum_nummularium	4	0
Site_1	Rem_3sp	2	Helianthemum_nummularium	4	0
Site_1	Rem_3sp	2	Helianthemum_nummularium	4	0
Site_1	Rem_3sp	2	Knautia_arvensis	80	0
Site_1	Rem_1sp	2	Knautia_arvensis	101	6
Site_1	Rem_2sp	2	Knautia_arvensis	101	5
Site_1	Rem_3sp	2	Knautia_arvensis	80	0
Site_1	Rem_2sp	2	Knautia_arvensis	101	11
Site_1	Rem_2sp	2	Knautia_arvensis	101	2
Site_1	Before	2	Knautia_arvensis	104	5
Site_1	Rem_3sp	2	Knautia_arvensis	80	0
Site_1	Rem_2sp	2	Knautia_arvensis	101	5
Site_1	Before	2	Knautia_arvensis	104	5
Site_1	Rem_3sp	2	Knautia_arvensis	80	0
Site_1	Rem_1sp	2	Knautia_arvensis	101	8
Site_1	Before	2	Knautia_arvensis	104	1
Site_1	Rem_3sp	2	Knautia_arvensis	80	0
Site_1	Before	2	Knautia_arvensis	104	4
Site_1	Rem_3sp	2	Knautia_arvensis	80	0
Site_1	Rem_1sp	2	Knautia_arvensis	101	10
Site_1	Before	2	Knautia_arvensis	104	6
Site_1	Before	2	Knautia_arvensis	104	5
Site_1	Before	2	Knautia_arvensis	104	9
Site_1	Rem_3sp	2	Knautia_arvensis	80	0
Site_1	Rem_4sp	2	Lathyrus_pratensis	66	2
Site_1	Before	2	Lathyrus_pratensis	63	4
Site_1	Rem_2sp	2	Lathyrus_pratensis	46	3
Site_1	Rem_3sp	2	Lathyrus_pratensis	3	0
Site_1	Rem_1sp	2	Lathyrus_pratensis	46	4
Site_1	Rem_1sp	2	Lathyrus_pratensis	46	5
Site_1	Before	2	Lathyrus_pratensis	63	1
Site_1	Rem_3sp	2	Lathyrus_pratensis	3	0
Site_1	Rem_3sp	2	Lathyrus_pratensis	3	0
Site_1	Before	2	Lathyrus_pratensis	63	1
Site_1	Rem_3sp	2	Lathyrus_pratensis	21	0
Site_1	Rem_2sp	2	Lathyrus_pratensis	46	1
Site_1	Rem_3sp	2	Lathyrus_pratensis	3	0
Site_1	Rem_2sp	2	Lathyrus_pratensis	46	1
Site_1	Rem_3sp	2	Lathyrus_pratensis	3	0
Site_1	Rem_4sp	2	Lathyrus_pratensis	66	2
Site_1	Before	2	Lathyrus_pratensis	63	1
Site_1	Rem_2sp	2	Lathyrus_pratensis	46	1
Site_1	Rem_3sp	2	Lathyrus_pratensis	21	0
Site_1	Rem_4sp	2	Lotus_corniculatus	41	0
Site_1	Before	2	Lotus_corniculatus	7	1
Site_1	Rem_3sp	2	Lotus_corniculatus	19	1
Site_1	Rem_4sp	2	Lotus_corniculatus	41	0
Site_1	Rem_4sp	2	Lotus_corniculatus	41	0
Site_1	Rem_4sp	2	Lotus_corniculatus	41	0
Site_1	Rem_4sp	2	Lotus_corniculatus	41	0
Site_1	Rem_4sp	2	Lotus_corniculatus	41	0
Site_1	Rem_2sp	2	Melampyrum_pratense	64	1
Site_1	Rem_3sp	2	Melampyrum_pratense	42	2
Site_1	Rem_4sp	2	Melampyrum_pratense	227	1
Site_1	Before	2	Melampyrum_pratense	131	1
Site_1	Rem_4sp	2	Melampyrum_pratense	227	1
Site_1	Rem_4sp	2	Melampyrum_pratense	227	1
Site_1	Before	2	Melampyrum_pratense	131	1
Site_1	Rem_3sp	2	Melampyrum_pratense	20	2
Site_1	Rem_2sp	2	Melampyrum_pratense	64	3
Site_1	Rem_1sp	2	Melampyrum_pratense	64	1
Site_1	Before	2	Potentilla_argentea	5	5
Site_1	Before	2	Potentilla_argentea	5	2
Site_1	Before	2	Potentilla_argentea	5	9
Site_1	Rem_2sp	2	Potentilla_reptans	15	4
Site_1	Rem_4sp	2	Potentilla_reptans	15	6
Site_1	Rem_4sp	2	Potentilla_reptans	15	3
Site_1	Rem_3sp	2	Potentilla_reptans	4	1
Site_1	Rem_3sp	2	Potentilla_reptans	4	3
Site_1	Rem_4sp	2	Potentilla_reptans	15	2
Site_1	Rem_3sp	2	Potentilla_reptans	4	1
Site_1	Rem_4sp	2	Potentilla_reptans	15	3
Site_1	Rem_4sp	2	Potentilla_reptans	15	5
Site_1	Rem_2sp	2	Potentilla_reptans	15	4
Site_1	Rem_3sp	2	Ranunculus_bulbosus	4	1
Site_1	Rem_3sp	2	Ranunculus_bulbosus	4	3
Site_1	Rem_4sp	2	Ranunculus_bulbosus	4	4
Site_1	Before	2	Rubus_caesius	12	10
Site_1	Before	2	Rubus_caesius	12	1
Site_1	Rem_1sp	2	Rubus_caesius	12	6
Site_1	Before	2	Rubus_caesius	12	9
Site_1	Before	2	Rubus_caesius	12	6
Site_1	Rem_1sp	2	Rubus_caesius	12	16
Site_1	Before	2	Rubus_caesius	12	17
Site_1	Rem_2sp	2	Vicia_sativa	2	0
Site_1	Before	2	Vicia_sativa	2	0
Site_1	Before	2	Vicia_sativa	2	0
Site_1	Rem_1sp	2	Vicia_sativa	2	0
Site_1	Rem_1sp	2	Vicia_sativa	2	0
Site_1	Rem_1sp	2	Vicia_sativa	2	0
Site_1	Before	2	Vicia_sativa	2	0
Site_1	Before	2	Vicia_sativa	2	0
Site_1	Rem_1sp	2	Vicia_sativa	2	0
Site_1	Rem_2sp	2	Vicia_sativa	2	0
Site_1	Before	2	Vicia_sativa	2	0
Site_1	Before	2	Vicia_sativa	2	0
Site_1	Before	2	Vicia_sativa	2	0
Site_1	Before	2	Vicia_sativa	2	0
Site_1	Rem_2sp	2	Vicia_sativa	2	0
Site_1	Rem_2sp	2	Vicia_sativa	2	0
Site_1	Rem_4sp	3	Achillea_millefolium	60	3
Site_1	Before	3	Achillea_millefolium	72	2
Site_1	Rem_2sp	3	Achillea_millefolium	92	3
Site_1	Rem_4sp	3	Achillea_millefolium	60	8
Site_1	Rem_1sp	3	Achillea_millefolium	92	8
Site_1	Rem_2sp	3	Achillea_millefolium	92	3
Site_1	Before	3	Achillea_millefolium	72	1
Site_1	Rem_4sp	3	Achillea_millefolium	60	8
Site_1	Rem_1sp	3	Achillea_millefolium	92	21
Site_1	Rem_3sp	3	Achillea_millefolium	122	2
Site_1	Rem_2sp	3	Achillea_millefolium	92	2
Site_1	Before	3	Achillea_millefolium	72	12
Site_1	Rem_3sp	3	Achillea_millefolium	122	6
Site_1	Rem_2sp	3	Agrimonia_eupatoria	12	2
Site_1	Rem_4sp	3	Agrimonia_eupatoria	27	0
Site_1	Rem_4sp	3	Agrimonia_eupatoria	27	0
Site_1	Rem_4sp	3	Agrimonia_eupatoria	27	0
Site_1	Rem_4sp	3	Agrimonia_eupatoria	27	0
Site_1	Rem_2sp	3	Agrimonia_eupatoria	12	3
Site_1	Rem_2sp	3	Agrimonia_eupatoria	12	3
Site_1	Rem_3sp	3	Agrimonia_eupatoria	12	2
Site_1	Rem_4sp	3	Agrimonia_eupatoria	27	0
Site_1	Before	3	Anthriscus_sylvestris	73	1
Site_1	Before	3	Anthriscus_sylvestris	73	2
Site_1	Before	3	Anthriscus_sylvestris	73	3
Site_1	Rem_4sp	3	Galium_mollugo	2	0
Site_1	Rem_4sp	3	Galium_mollugo	2	0
Site_1	Rem_4sp	3	Galium_mollugo	2	0
Site_1	Rem_4sp	3	Galium_mollugo	2	0
Site_1	Rem_4sp	3	Galium_mollugo	2	0
Site_1	Rem_3sp	3	Galium_verum	575	2
Site_1	Rem_4sp	3	Galium_verum	505	3
Site_1	Rem_3sp	3	Galium_verum	575	3
Site_1	Rem_4sp	3	Galium_verum	505	4
Site_1	Rem_4sp	3	Galium_verum	505	1
Site_1	Rem_3sp	3	Knautia_arvensis	92	0
Site_1	Before	3	Knautia_arvensis	52	2
Site_1	Before	3	Knautia_arvensis	52	4
Site_1	Rem_2sp	3	Knautia_arvensis	58	7
Site_1	Rem_2sp	3	Knautia_arvensis	58	2
Site_1	Rem_3sp	3	Knautia_arvensis	92	0
Site_1	Rem_3sp	3	Knautia_arvensis	92	0
Site_1	Rem_2sp	3	Knautia_arvensis	58	4
Site_1	Before	3	Knautia_arvensis	52	1
Site_1	Rem_3sp	3	Knautia_arvensis	92	0
Site_1	Rem_1sp	3	Knautia_arvensis	58	2
Site_1	Before	3	Knautia_arvensis	52	2
Site_1	Rem_1sp	3	Knautia_arvensis	58	4
Site_1	Before	3	Knautia_arvensis	52	7
Site_1	Before	3	Knautia_arvensis	52	10
Site_1	Rem_2sp	3	Knautia_arvensis	58	7
Site_1	Rem_4sp	3	Lotus_corniculatus	142	1
Site_1	Rem_1sp	3	Lotus_corniculatus	79	0
Site_1	Before	3	Lotus_corniculatus	97	1
Site_1	Rem_3sp	3	Lotus_corniculatus	66	2
Site_1	Rem_3sp	3	Lotus_corniculatus	66	3
Site_1	Before	3	Lotus_corniculatus	97	2
Site_1	Rem_3sp	3	Lotus_corniculatus	66	1
Site_1	Rem_1sp	3	Lotus_corniculatus	79	1
Site_1	Rem_4sp	3	Lotus_corniculatus	142	1
Site_1	Rem_4sp	3	Lotus_corniculatus	142	0
Site_1	Rem_3sp	3	Melampyrum_pratense	26	0
Site_1	Before	3	Melampyrum_pratense	24	0
Site_1	Before	3	Melampyrum_pratense	24	0
Site_1	Rem_3sp	3	Melampyrum_pratense	26	0
Site_1	Rem_4sp	3	Melampyrum_pratense	14	1
Site_1	Rem_1sp	3	Melampyrum_pratense	25	1
Site_1	Before	3	Melampyrum_pratense	24	0
Site_1	Rem_4sp	3	Melampyrum_pratense	14	0
Site_1	Before	3	Melampyrum_pratense	24	0
Site_1	Before	3	Melampyrum_pratense	24	0
Site_1	Rem_2sp	3	Melampyrum_pratense	25	2
Site_1	Rem_3sp	3	Melampyrum_pratense	26	0
Site_1	Before	3	Melampyrum_pratense	24	0
Site_1	Rem_3sp	3	Melampyrum_pratense	26	0
Site_1	Before	3	Melampyrum_pratense	24	0
Site_1	Rem_4sp	3	Myosotis_arvensis	25	1
Site_1	Rem_1sp	3	Myosotis_arvensis	145	8
Site_1	Rem_2sp	3	Myosotis_arvensis	145	4
Site_1	Before	3	Myosotis_arvensis	85	3
Site_1	Rem_3sp	3	Myosotis_arvensis	323	0
Site_1	Rem_3sp	3	Myosotis_arvensis	323	0
Site_1	Before	3	Myosotis_arvensis	85	18
Site_1	Rem_3sp	3	Myosotis_arvensis	323	0
Site_1	Rem_2sp	3	Myosotis_arvensis	145	2
Site_1	Rem_2sp	3	Myosotis_arvensis	145	4
Site_1	Rem_1sp	3	Myosotis_arvensis	145	1
Site_1	Rem_2sp	3	Myosotis_arvensis	145	14
Site_1	Before	3	Myosotis_arvensis	85	3
Site_1	Rem_1sp	3	Myosotis_arvensis	145	12
Site_1	Rem_3sp	3	Myosotis_arvensis	323	0
Site_1	Rem_4sp	3	Myosotis_arvensis	25	0
Site_1	Rem_1sp	3	Potentilla_argentea	5	0
Site_1	Rem_1sp	3	Potentilla_argentea	5	0
Site_1	Rem_3sp	3	Potentilla_argentea	2	9
Site_1	Rem_3sp	3	Potentilla_argentea	2	6
Site_1	Rem_1sp	3	Potentilla_argentea	5	0
Site_1	Before	3	Potentilla_argentea	5	0
Site_1	Rem_2sp	3	Potentilla_argentea	3	3
Site_1	Rem_4sp	3	Potentilla_reptans	8	4
Site_1	Rem_4sp	3	Potentilla_reptans	8	2
Site_1	Rem_4sp	3	Potentilla_reptans	8	6
Site_1	Rem_2sp	3	Potentilla_reptans	4	3
Site_1	Rem_1sp	3	Potentilla_reptans	4	7
Site_1	Rem_3sp	3	Potentilla_reptans	4	3
Site_1	Before	3	Rubus_caesius	144	16
Site_1	Before	3	Rubus_caesius	144	8
Site_1	Before	3	Rubus_caesius	144	14
Site_1	Rem_4sp	3	Rubus_caesius	10	0
Site_1	Before	3	Rubus_caesius	144	11
Site_1	Rem_1sp	3	Rubus_caesius	144	46
Site_1	Rem_4sp	3	Rubus_caesius	10	0
Site_1	Rem_4sp	3	Rubus_caesius	10	0
Site_1	Before	3	Rubus_caesius	144	10
Site_1	Before	3	Rubus_caesius	144	33
Site_1	Rem_1sp	3	Rubus_caesius	144	14
Site_1	Rem_4sp	3	Rubus_caesius	10	0
Site_1	Rem_1sp	3	Rubus_caesius	144	37
Site_1	Rem_4sp	3	Rubus_caesius	10	0
Site_1	Rem_3sp	3	Trifolium_repens	12	0
Site_1	Rem_1sp	3	Trifolium_repens	12	0
Site_1	Rem_1sp	3	Trifolium_repens	12	0
Site_1	Rem_2sp	3	Trifolium_repens	12	0
Site_1	Rem_2sp	3	Trifolium_repens	12	0
Site_1	Rem_3sp	3	Trifolium_repens	12	0
Site_1	Rem_2sp	3	Trifolium_repens	12	0
Site_1	Rem_3sp	3	Trifolium_repens	12	0
Site_1	Rem_1sp	3	Trifolium_repens	12	0
Site_1	Rem_2sp	3	Trifolium_repens	12	0
Site_1	Rem_3sp	3	Trifolium_repens	12	0
Site_1	Rem_2sp	3	Veronica_officinalis	14	0
Site_1	Before	3	Veronica_officinalis	14	0
Site_1	Rem_1sp	3	Veronica_officinalis	14	0
Site_1	Rem_1sp	3	Veronica_officinalis	14	0
Site_1	Before	3	Veronica_officinalis	14	0
Site_1	Before	3	Veronica_officinalis	14	0
Site_1	Before	3	Veronica_officinalis	14	0
Site_1	Rem_1sp	3	Veronica_officinalis	14	0
Site_1	Rem_2sp	3	Veronica_officinalis	14	0
Site_1	Before	3	Veronica_officinalis	14	0
Site_1	Before	3	Veronica_officinalis	14	0
Site_1	Rem_2sp	3	Veronica_officinalis	14	0
Site_1	Rem_2sp	3	Veronica_officinalis	14	0
Site_1	Before	3	Veronica_officinalis	14	0
Site_1	Rem_1sp	3	Vicia_hirsuta	7	0
Site_1	Rem_2sp	3	Vicia_hirsuta	7	0
Site_1	Rem_3sp	3	Vicia_hirsuta	7	0
Site_1	Rem_2sp	3	Vicia_hirsuta	7	0
Site_1	Rem_3sp	3	Vicia_hirsuta	7	0
Site_1	Rem_3sp	3	Vicia_hirsuta	7	0
Site_1	Rem_2sp	3	Vicia_hirsuta	7	0
Site_1	Rem_1sp	3	Vicia_hirsuta	7	0
Site_1	Rem_3sp	3	Vicia_hirsuta	7	0
Site_1	Rem_2sp	3	Vicia_hirsuta	7	0
Site_1	Rem_1sp	3	Vicia_hirsuta	7	0
Site_1	Before	3	Vicia_sativa	14	0
Site_1	Rem_2sp	3	Vicia_sativa	14	0
Site_1	Before	3	Vicia_sativa	14	0
Site_1	Rem_3sp	3	Vicia_sativa	16	0
Site_1	Rem_3sp	3	Vicia_sativa	16	0
Site_1	Rem_2sp	3	Vicia_sativa	14	0
Site_1	Rem_3sp	3	Vicia_sativa	16	0
Site_1	Before	3	Vicia_sativa	14	0
Site_1	Rem_1sp	3	Vicia_sativa	14	0
Site_1	Rem_1sp	3	Vicia_sativa	14	0
Site_1	Before	3	Vicia_sativa	14	0
Site_1	Rem_2sp	3	Vicia_sativa	14	0
Site_1	Rem_1sp	3	Vicia_sativa	14	0
Site_1	Before	3	Vicia_sativa	14	0
Site_1	Before	3	Vicia_sativa	14	0
Site_1	Before	3	Vicia_sativa	14	0
Site_1	Rem_2sp	3	Vicia_sativa	14	0
Site_1	Rem_3sp	3	Vicia_sativa	16	0
Site_1	Before	4	Achillea_millefolium	72	3
Site_1	Rem_2sp	4	Achillea_millefolium	83	2
Site_1	Rem_4sp	4	Achillea_millefolium	104	2
Site_1	Rem_2sp	4	Achillea_millefolium	83	1
Site_1	Rem_1sp	4	Achillea_millefolium	83	3
Site_1	Rem_4sp	4	Achillea_millefolium	104	2
Site_1	Rem_1sp	4	Achillea_millefolium	83	3
Site_1	Rem_4sp	4	Achillea_millefolium	104	3
Site_1	Rem_3sp	4	Achillea_millefolium	83	1
Site_1	Rem_1sp	4	Achillea_millefolium	83	3
Site_1	Rem_4sp	4	Achillea_millefolium	104	1
Site_1	Rem_3sp	4	Achillea_millefolium	83	1
Site_1	Rem_3sp	4	Achillea_millefolium	83	2
Site_1	Rem_3sp	4	Agrimonia_eupatoria	131	2
Site_1	Rem_3sp	4	Agrimonia_eupatoria	131	4
Site_1	Before	4	Agrimonia_eupatoria	48	0
Site_1	Rem_1sp	4	Agrimonia_eupatoria	85	3
Site_1	Rem_2sp	4	Agrimonia_eupatoria	85	10
Site_1	Before	4	Agrimonia_eupatoria	48	1
Site_1	Rem_2sp	4	Agrimonia_eupatoria	85	10
Site_1	Before	4	Agrimonia_eupatoria	48	2
Site_1	Rem_1sp	4	Agrimonia_eupatoria	85	14
Site_1	Rem_2sp	4	Agrimonia_eupatoria	85	1
Site_1	Rem_3sp	4	Agrimonia_eupatoria	131	1
Site_1	Rem_4sp	4	Agrimonia_eupatoria	261	3
Site_1	Rem_4sp	4	Agrimonia_eupatoria	261	8
Site_1	Rem_3sp	4	Agrimonia_eupatoria	131	5
Site_1	Rem_4sp	4	Agrimonia_eupatoria	261	5
Site_1	Before	4	Agrimonia_eupatoria	48	6
Site_1	Before	4	Agrimonia_eupatoria	48	3
Site_1	Before	4	Anthriscus_sylvestris	20	12
Site_1	Before	4	Anthriscus_sylvestris	20	13
Site_1	Before	4	Anthriscus_sylvestris	20	3
Site_1	Before	4	Anthriscus_sylvestris	20	4
Site_1	Before	4	Anthriscus_sylvestris	20	10
Site_1	Rem_3sp	4	Astragalus_glycyphyllos	57	0
Site_1	Rem_3sp	4	Astragalus_glycyphyllos	57	0
Site_1	Rem_4sp	4	Astragalus_glycyphyllos	33	0
Site_1	Rem_4sp	4	Astragalus_glycyphyllos	33	0
Site_1	Rem_1sp	4	Astragalus_glycyphyllos	57	0
Site_1	Rem_3sp	4	Astragalus_glycyphyllos	57	0
Site_1	Rem_4sp	4	Astragalus_glycyphyllos	33	0
Site_1	Rem_2sp	4	Astragalus_glycyphyllos	57	0
Site_1	Rem_1sp	4	Astragalus_glycyphyllos	57	0
Site_1	Rem_2sp	4	Astragalus_glycyphyllos	57	0
Site_1	Rem_4sp	4	Astragalus_glycyphyllos	33	0
Site_1	Rem_1sp	4	Astragalus_glycyphyllos	57	0
Site_1	Rem_2sp	4	Astragalus_glycyphyllos	57	0
Site_1	Rem_3sp	4	Astragalus_glycyphyllos	57	0
Site_1	Rem_4sp	4	Astragalus_glycyphyllos	33	0
Site_1	Rem_2sp	4	Astragalus_glycyphyllos	57	0
Site_1	Rem_3sp	4	Astragalus_glycyphyllos	57	0
Site_1	Rem_4sp	4	Astragalus_glycyphyllos	33	0
Site_1	Rem_4sp	4	Galium_verum	1197	2
Site_1	Rem_4sp	4	Galium_verum	1197	3
Site_1	Rem_3sp	4	Galium_verum	575	4
Site_1	Before	4	Genista_tinctoria	1	0
Site_1	Rem_3sp	4	Genista_tinctoria	235	3
Site_1	Rem_4sp	4	Genista_tinctoria	17	2
Site_1	Rem_1sp	4	Genista_tinctoria	176	2
Site_1	Before	4	Genista_tinctoria	1	0
Site_1	Before	4	Genista_tinctoria	1	0
Site_1	Rem_3sp	4	Genista_tinctoria	235	1
Site_1	Before	4	Genista_tinctoria	1	0
Site_1	Rem_3sp	4	Genista_tinctoria	235	2
Site_1	Rem_2sp	4	Genista_tinctoria	176	1
Site_1	Rem_2sp	4	Genista_tinctoria	176	3
Site_1	Rem_1sp	4	Genista_tinctoria	176	3
Site_1	Before	4	Genista_tinctoria	1	0
Site_1	Before	4	Genista_tinctoria	1	0
Site_1	Rem_4sp	4	Hypericum_perforatum	6	0
Site_1	Rem_3sp	4	Hypericum_perforatum	4	1
Site_1	Rem_4sp	4	Hypericum_perforatum	6	0
Site_1	Rem_4sp	4	Hypericum_perforatum	6	0
Site_1	Rem_4sp	4	Hypericum_perforatum	6	0
Site_1	Rem_4sp	4	Hypericum_perforatum	6	0
Site_1	Rem_3sp	4	Hypericum_perforatum	4	2
Site_1	Rem_4sp	4	Hypericum_perforatum	6	0
Site_1	Before	4	Knautia_arvensis	182	3
Site_1	Rem_3sp	4	Knautia_arvensis	253	0
Site_1	Rem_3sp	4	Knautia_arvensis	253	0
Site_1	Rem_3sp	4	Knautia_arvensis	253	0
Site_1	Rem_2sp	4	Knautia_arvensis	192	3
Site_1	Before	4	Knautia_arvensis	182	4
Site_1	Before	4	Knautia_arvensis	182	8
Site_1	Rem_2sp	4	Knautia_arvensis	192	7
Site_1	Before	4	Knautia_arvensis	182	7
Site_1	Rem_2sp	4	Knautia_arvensis	192	4
Site_1	Before	4	Knautia_arvensis	182	6
Site_1	Rem_1sp	4	Knautia_arvensis	192	9
Site_1	Rem_1sp	4	Knautia_arvensis	192	6
Site_1	Rem_2sp	4	Knautia_arvensis	192	9
Site_1	Rem_3sp	4	Knautia_arvensis	253	0
Site_1	Rem_3sp	4	Knautia_arvensis	253	0
Site_1	Rem_1sp	4	Knautia_arvensis	192	10
Site_1	Before	4	Knautia_arvensis	182	7
Site_1	Before	4	Lotus_corniculatus	29	0
Site_1	Before	4	Lotus_corniculatus	29	0
Site_1	Before	4	Lotus_corniculatus	29	0
Site_1	Rem_2sp	4	Lotus_corniculatus	29	0
Site_1	Before	4	Lotus_corniculatus	29	0
Site_1	Rem_2sp	4	Lotus_corniculatus	29	0
Site_1	Rem_4sp	4	Lotus_corniculatus	35	0
Site_1	Rem_4sp	4	Lotus_corniculatus	35	0
Site_1	Before	4	Lotus_corniculatus	29	0
Site_1	Rem_1sp	4	Lotus_corniculatus	14	0
Site_1	Rem_1sp	4	Lotus_corniculatus	14	2
Site_1	Rem_2sp	4	Lotus_corniculatus	29	0
Site_1	Rem_2sp	4	Lotus_corniculatus	29	0
Site_1	Before	4	Lotus_corniculatus	29	0
Site_1	Rem_4sp	4	Lotus_corniculatus	35	0
Site_1	Rem_4sp	4	Lotus_corniculatus	35	0
Site_1	Rem_4sp	4	Lotus_corniculatus	35	0
Site_1	Rem_3sp	4	Lotus_corniculatus	4	2
Site_1	Rem_4sp	4	Lotus_corniculatus	35	0
Site_1	Rem_4sp	4	Myosotis_arvensis	26	0
Site_1	Rem_1sp	4	Myosotis_arvensis	181	3
Site_1	Rem_2sp	4	Myosotis_arvensis	181	5
Site_1	Before	4	Myosotis_arvensis	153	1
Site_1	Rem_4sp	4	Myosotis_arvensis	26	0
Site_1	Rem_4sp	4	Myosotis_arvensis	26	0
Site_1	Rem_1sp	4	Myosotis_arvensis	181	7
Site_1	Rem_3sp	4	Myosotis_arvensis	250	2
Site_1	Rem_2sp	4	Myosotis_arvensis	181	3
Site_1	Rem_4sp	4	Myosotis_arvensis	26	0
Site_1	Rem_3sp	4	Myosotis_arvensis	250	1
Site_1	Before	4	Myosotis_arvensis	153	14
Site_1	Before	4	Myosotis_arvensis	153	10
Site_1	Before	4	Myosotis_arvensis	153	2
Site_1	Rem_4sp	4	Myosotis_arvensis	26	0
Site_1	Before	4	Myosotis_arvensis	153	2
Site_1	Rem_4sp	4	Myosotis_arvensis	26	0
Site_1	Rem_2sp	4	Myosotis_arvensis	181	1
Site_1	Rem_2sp	4	Plantago_lanceolata	1	2
Site_1	Rem_2sp	4	Plantago_lanceolata	1	1
Site_1	Rem_1sp	4	Plantago_lanceolata	1	1
Site_1	Rem_1sp	4	Rubus_caesius	3	4
Site_1	Rem_1sp	4	Rubus_caesius	3	20
Site_1	Before	4	Rubus_caesius	3	5
Site_1	Before	4	Rubus_caesius	3	2
Site_1	Before	4	Rubus_caesius	3	2
Site_1	Before	4	Rubus_caesius	3	7
Site_1	Before	4	Rubus_caesius	3	2
Site_1	Before	4	Trifolium_aureum	44	0
Site_1	Before	4	Trifolium_aureum	44	0
Site_1	Before	4	Trifolium_aureum	44	0
Site_1	Rem_2sp	4	Trifolium_aureum	44	0
Site_1	Before	4	Trifolium_aureum	44	0
Site_1	Rem_1sp	4	Trifolium_aureum	44	0
Site_1	Rem_1sp	4	Trifolium_aureum	44	0
Site_1	Before	4	Trifolium_aureum	44	0
Site_1	Before	4	Trifolium_aureum	44	0
Site_1	Rem_2sp	4	Trifolium_aureum	44	0
Site_1	Rem_1sp	4	Trifolium_aureum	44	0
Site_1	Rem_2sp	4	Trifolium_aureum	44	0
Site_1	Rem_2sp	4	Trifolium_aureum	44	0
Site_1	Rem_2sp	4	Trifolium_dubium	45	0
Site_1	Rem_4sp	4	Trifolium_dubium	45	0
Site_1	Rem_1sp	4	Trifolium_dubium	45	0
Site_1	Rem_4sp	4	Trifolium_dubium	45	0
Site_1	Rem_2sp	4	Trifolium_dubium	45	0
Site_1	Rem_1sp	4	Trifolium_dubium	45	0
Site_1	Rem_3sp	4	Trifolium_dubium	45	0
Site_1	Rem_4sp	4	Trifolium_dubium	45	0
Site_1	Rem_4sp	4	Trifolium_dubium	45	0
Site_1	Rem_2sp	4	Trifolium_dubium	45	0
Site_1	Rem_4sp	4	Trifolium_dubium	45	0
Site_1	Rem_1sp	4	Trifolium_dubium	45	0
Site_1	Rem_4sp	4	Trifolium_dubium	45	0
Site_1	Rem_3sp	4	Trifolium_dubium	45	0
Site_1	Rem_3sp	4	Trifolium_dubium	45	0
Site_1	Rem_3sp	4	Trifolium_dubium	45	0
Site_1	Rem_3sp	4	Trifolium_dubium	45	0
Site_1	Rem_2sp	4	Trifolium_dubium	45	0
Site_1	Rem_2sp	4	Trifolium_medium	8	0
Site_1	Rem_2sp	4	Trifolium_medium	8	0
Site_1	Before	4	Trifolium_medium	8	0
Site_1	Rem_2sp	4	Trifolium_medium	8	0
Site_1	Rem_1sp	4	Trifolium_medium	8	0
Site_1	Before	4	Trifolium_medium	8	0
Site_1	Rem_1sp	4	Trifolium_medium	8	0
Site_1	Before	4	Trifolium_medium	8	0
Site_1	Rem_2sp	4	Trifolium_medium	8	0
Site_1	Before	4	Trifolium_medium	8	0
Site_1	Rem_1sp	4	Trifolium_medium	8	0
Site_1	Before	4	Trifolium_medium	8	0
Site_1	Before	4	Trifolium_medium	8	0
Site_1	Rem_2sp	4	Vicia_hirsuta	4	0
Site_1	Rem_1sp	4	Vicia_hirsuta	4	0
Site_1	Before	4	Vicia_hirsuta	4	0
Site_1	Rem_3sp	4	Vicia_hirsuta	14	0
Site_1	Before	4	Vicia_hirsuta	4	0
Site_1	Rem_2sp	4	Vicia_hirsuta	4	0
Site_1	Rem_3sp	4	Vicia_hirsuta	14	0
Site_1	Rem_2sp	4	Vicia_hirsuta	4	0
Site_1	Before	4	Vicia_hirsuta	4	0
Site_1	Rem_1sp	4	Vicia_hirsuta	4	0
Site_1	Rem_1sp	4	Vicia_hirsuta	4	0
Site_1	Rem_3sp	4	Vicia_hirsuta	14	0
Site_1	Rem_3sp	4	Vicia_hirsuta	14	0
Site_1	Before	4	Vicia_hirsuta	4	0
Site_1	Rem_3sp	4	Vicia_hirsuta	14	0
Site_1	Before	4	Vicia_hirsuta	4	0
Site_1	Before	4	Vicia_hirsuta	4	0
Site_1	Rem_2sp	4	Vicia_hirsuta	4	0
Site_1	Rem_4sp	5	Achillea_millefolium	90	2
Site_1	Rem_3sp	5	Achillea_millefolium	83	2
Site_1	Rem_4sp	5	Achillea_millefolium	90	2
Site_1	Rem_4sp	5	Achillea_millefolium	90	4
Site_1	Rem_3sp	5	Achillea_millefolium	83	2
Site_1	Before	5	Achillea_millefolium	72	5
Site_1	Rem_4sp	5	Achillea_millefolium	90	2
Site_1	Rem_3sp	5	Achillea_millefolium	83	1
Site_1	Rem_3sp	5	Agrimonia_eupatoria	93	1
Site_1	Rem_3sp	5	Agrimonia_eupatoria	93	3
Site_1	Rem_4sp	5	Agrimonia_eupatoria	153	2
Site_1	Before	5	Anthriscus_sylvestris	534	30
Site_1	Before	5	Anthriscus_sylvestris	534	16
Site_1	Before	5	Anthriscus_sylvestris	534	26
Site_1	Before	5	Anthriscus_sylvestris	534	1
Site_1	Before	5	Anthriscus_sylvestris	534	15
Site_1	Before	5	Anthriscus_sylvestris	534	16
Site_1	Rem_2sp	5	Astragalus_glycyphyllos	14	0
Site_1	Before	5	Astragalus_glycyphyllos	14	0
Site_1	Rem_4sp	5	Astragalus_glycyphyllos	33	0
Site_1	Before	5	Astragalus_glycyphyllos	14	0
Site_1	Rem_3sp	5	Astragalus_glycyphyllos	17	0
Site_1	Rem_4sp	5	Astragalus_glycyphyllos	33	0
Site_1	Rem_3sp	5	Astragalus_glycyphyllos	17	0
Site_1	Before	5	Astragalus_glycyphyllos	14	0
Site_1	Before	5	Astragalus_glycyphyllos	14	0
Site_1	Rem_4sp	5	Astragalus_glycyphyllos	33	0
Site_1	Rem_2sp	5	Astragalus_glycyphyllos	14	0
Site_1	Rem_3sp	5	Astragalus_glycyphyllos	17	0
Site_1	Before	5	Astragalus_glycyphyllos	14	0
Site_1	Rem_4sp	5	Astragalus_glycyphyllos	33	0
Site_1	Rem_1sp	5	Astragalus_glycyphyllos	14	0
Site_1	Rem_1sp	5	Astragalus_glycyphyllos	14	0
Site_1	Rem_1sp	5	Astragalus_glycyphyllos	14	0
Site_1	Rem_4sp	5	Astragalus_glycyphyllos	33	0
Site_1	Before	5	Astragalus_glycyphyllos	14	0
Site_1	Rem_3sp	5	Astragalus_glycyphyllos	17	0
Site_1	Rem_2sp	5	Astragalus_glycyphyllos	14	0
Site_1	Rem_2sp	5	Galium_mollugo	411	2
Site_1	Rem_2sp	5	Galium_mollugo	411	5
Site_1	Rem_1sp	5	Galium_mollugo	411	9
Site_1	Before	5	Galium_mollugo	275	2
Site_1	Rem_3sp	5	Galium_mollugo	581	2
Site_1	Rem_2sp	5	Galium_mollugo	411	3
Site_1	Before	5	Galium_mollugo	275	4
Site_1	Rem_1sp	5	Galium_mollugo	411	4
Site_1	Rem_3sp	5	Galium_mollugo	581	1
Site_1	Rem_3sp	5	Galium_mollugo	581	2
Site_1	Before	5	Galium_mollugo	275	3
Site_1	Before	5	Galium_mollugo	275	2
Site_1	Before	5	Galium_mollugo	275	2
Site_1	Rem_1sp	5	Galium_mollugo	411	3
Site_1	Rem_3sp	5	Galium_mollugo	581	5
Site_1	Before	5	Knautia_arvensis	26	10
Site_1	Rem_1sp	5	Knautia_arvensis	31	7
Site_1	Rem_3sp	5	Knautia_arvensis	50	0
Site_1	Rem_2sp	5	Knautia_arvensis	50	0
Site_1	Rem_2sp	5	Knautia_arvensis	50	0
Site_1	Rem_3sp	5	Knautia_arvensis	50	0
Site_1	Rem_2sp	5	Knautia_arvensis	50	0
Site_1	Before	5	Knautia_arvensis	26	1
Site_1	Rem_3sp	5	Knautia_arvensis	50	0
Site_1	Rem_3sp	5	Knautia_arvensis	50	0
Site_1	Rem_1sp	5	Knautia_arvensis	31	4
Site_1	Before	5	Knautia_arvensis	26	6
Site_1	Before	5	Knautia_arvensis	26	11
Site_1	Rem_4sp	5	Lotus_corniculatus	1	0
Site_1	Before	5	Lotus_corniculatus	6	0
Site_1	Rem_2sp	5	Lotus_corniculatus	6	0
Site_1	Rem_2sp	5	Lotus_corniculatus	6	0
Site_1	Rem_3sp	5	Lotus_corniculatus	5	0
Site_1	Rem_1sp	5	Lotus_corniculatus	6	0
Site_1	Before	5	Lotus_corniculatus	6	0
Site_1	Before	5	Lotus_corniculatus	6	0
Site_1	Rem_4sp	5	Lotus_corniculatus	1	0
Site_1	Rem_3sp	5	Lotus_corniculatus	5	0
Site_1	Rem_1sp	5	Lotus_corniculatus	6	0
Site_1	Rem_3sp	5	Lotus_corniculatus	5	0
Site_1	Rem_2sp	5	Lotus_corniculatus	6	0
Site_1	Before	5	Lotus_corniculatus	6	0
Site_1	Rem_3sp	5	Lotus_corniculatus	5	0
Site_1	Before	5	Lotus_corniculatus	6	0
Site_1	Before	5	Lotus_corniculatus	6	0
Site_1	Rem_1sp	5	Lotus_corniculatus	6	0
Site_1	Rem_4sp	5	Lotus_corniculatus	1	0
Site_1	Rem_4sp	5	Lotus_corniculatus	1	0
Site_1	Rem_4sp	5	Lotus_corniculatus	1	0
Site_1	Rem_3sp	5	Myosotis_arvensis	8	0
Site_1	Rem_2sp	5	Myosotis_arvensis	8	0
Site_1	Rem_4sp	5	Myosotis_arvensis	17	0
Site_1	Rem_2sp	5	Myosotis_arvensis	8	0
Site_1	Rem_4sp	5	Myosotis_arvensis	17	0
Site_1	Rem_3sp	5	Myosotis_arvensis	8	0
Site_1	Rem_3sp	5	Myosotis_arvensis	8	0
Site_1	Rem_1sp	5	Myosotis_arvensis	8	2
Site_1	Rem_4sp	5	Myosotis_arvensis	17	0
Site_1	Rem_4sp	5	Myosotis_arvensis	17	0
Site_1	Before	5	Myosotis_arvensis	153	6
Site_1	Rem_2sp	5	Myosotis_arvensis	8	0
Site_1	Rem_4sp	5	Myosotis_arvensis	17	0
Site_1	Rem_3sp	5	Myosotis_arvensis	8	0
Site_1	Before	5	Potentilla_reptans	1	0
Site_1	Before	5	Potentilla_reptans	1	0
Site_1	Rem_2sp	5	Potentilla_reptans	1	0
Site_1	Before	5	Potentilla_reptans	1	0
Site_1	Rem_2sp	5	Potentilla_reptans	1	0
Site_1	Before	5	Potentilla_reptans	1	0
Site_1	Before	5	Potentilla_reptans	1	0
Site_1	Rem_1sp	5	Potentilla_reptans	1	0
Site_1	Before	5	Potentilla_reptans	1	0
Site_1	Rem_1sp	5	Potentilla_reptans	1	0
Site_1	Rem_1sp	5	Potentilla_reptans	1	0
Site_1	Rem_2sp	5	Potentilla_reptans	1	0
Site_1	Before	5	Rubus_caesius	32	23
Site_1	Rem_1sp	5	Rubus_caesius	32	40
Site_1	Before	5	Rubus_caesius	32	28
Site_1	Before	5	Rubus_caesius	32	12
Site_1	Before	5	Rubus_caesius	32	37
Site_1	Before	5	Rubus_caesius	32	9
Site_1	Before	5	Rubus_caesius	32	37
Site_1	Rem_1sp	5	Rubus_caesius	32	8
Site_1	Rem_1sp	5	Rubus_caesius	32	52
Site_1	Before	5	Trifolium_medium	192	8
Site_1	Rem_3sp	5	Trifolium_medium	800	0
Site_1	Before	5	Trifolium_medium	192	1
Site_1	Before	5	Trifolium_medium	192	2
Site_1	Rem_3sp	5	Trifolium_medium	800	1
Site_1	Rem_4sp	5	Trifolium_medium	196	1
Site_1	Rem_2sp	5	Trifolium_medium	435	1
Site_1	Rem_1sp	5	Trifolium_medium	435	9
Site_1	Rem_2sp	5	Trifolium_medium	435	7
Site_1	Rem_1sp	5	Trifolium_medium	435	3
Site_1	Rem_1sp	5	Trifolium_medium	435	6
Site_1	Rem_4sp	5	Trifolium_medium	196	1
Site_1	Rem_3sp	5	Trifolium_repens	12	0
Site_1	Rem_2sp	5	Trifolium_repens	12	0
Site_1	Rem_2sp	5	Trifolium_repens	12	0
Site_1	Rem_1sp	5	Trifolium_repens	12	0
Site_1	Rem_1sp	5	Trifolium_repens	12	0
Site_1	Rem_3sp	5	Trifolium_repens	12	0
Site_1	Rem_1sp	5	Trifolium_repens	12	0
Site_1	Rem_3sp	5	Trifolium_repens	12	0
Site_1	Rem_2sp	5	Trifolium_repens	12	0
Site_1	Rem_3sp	5	Trifolium_repens	12	0
Site_1	Rem_4sp	6	Achillea_millefolium	90	0
Site_1	Before	6	Aegopodium_podagraria	3289	3
Site_1	Before	6	Aegopodium_podagraria	3289	3
Site_1	Before	6	Anthriscus_sylvestris	93	6
Site_1	Before	6	Anthriscus_sylvestris	93	9
Site_1	Before	6	Anthriscus_sylvestris	93	2
Site_1	Before	6	Anthriscus_sylvestris	93	9
Site_1	Rem_2sp	6	Astragalus_glycyphyllos	357	2
Site_1	Rem_1sp	6	Astragalus_glycyphyllos	357	1
Site_1	Rem_4sp	6	Astragalus_glycyphyllos	121	0
Site_1	Rem_3sp	6	Astragalus_glycyphyllos	437	1
Site_1	Rem_2sp	6	Astragalus_glycyphyllos	357	1
Site_1	Rem_4sp	6	Astragalus_glycyphyllos	121	0
Site_1	Rem_4sp	6	Astragalus_glycyphyllos	121	0
Site_1	Rem_3sp	6	Astragalus_glycyphyllos	437	1
Site_1	Rem_4sp	6	Astragalus_glycyphyllos	121	0
Site_1	Before	6	Astragalus_glycyphyllos	196	1
Site_1	Before	6	Galium_mollugo	193	4
Site_1	Rem_2sp	6	Galium_mollugo	769	12
Site_1	Rem_3sp	6	Galium_mollugo	1345	3
Site_1	Rem_3sp	6	Galium_mollugo	1345	3
Site_1	Rem_2sp	6	Galium_mollugo	769	16
Site_1	Rem_3sp	6	Galium_mollugo	1345	10
Site_1	Rem_2sp	6	Galium_mollugo	769	6
Site_1	Before	6	Galium_mollugo	193	2
Site_1	Rem_1sp	6	Galium_mollugo	769	12
Site_1	Before	6	Galium_mollugo	193	2
Site_1	Before	6	Galium_mollugo	193	11
Site_1	Rem_1sp	6	Galium_mollugo	769	16
Site_1	Rem_2sp	6	Galium_mollugo	769	9
Site_1	Rem_3sp	6	Galium_mollugo	1345	6
Site_1	Rem_1sp	6	Galium_mollugo	769	23
Site_1	Before	6	Knautia_arvensis	78	3
Site_1	Before	6	Knautia_arvensis	78	11
Site_1	Rem_1sp	6	Knautia_arvensis	46	0
Site_1	Rem_2sp	6	Knautia_arvensis	73	2
Site_1	Rem_3sp	6	Knautia_arvensis	46	0
Site_1	Before	6	Knautia_arvensis	78	1
Site_1	Rem_3sp	6	Knautia_arvensis	46	0
Site_1	Rem_1sp	6	Knautia_arvensis	46	0
Site_1	Rem_3sp	6	Knautia_arvensis	46	0
Site_1	Rem_2sp	6	Knautia_arvensis	73	3
Site_1	Rem_2sp	6	Knautia_arvensis	73	1
Site_1	Rem_3sp	6	Knautia_arvensis	46	0
Site_1	Rem_3sp	6	Knautia_arvensis	46	0
Site_1	Before	6	Knautia_arvensis	78	17
Site_1	Rem_1sp	6	Knautia_arvensis	46	0
Site_1	Before	6	Knautia_arvensis	78	8
Site_1	Rem_1sp	6	Lotus_corniculatus	5	0
Site_1	Rem_2sp	6	Lotus_corniculatus	4	0
Site_1	Rem_2sp	6	Lotus_corniculatus	4	0
Site_1	Rem_4sp	6	Lotus_corniculatus	10	1
Site_1	Before	6	Lotus_corniculatus	4	0
Site_1	Before	6	Lotus_corniculatus	4	0
Site_1	Rem_3sp	6	Lotus_corniculatus	6	0
Site_1	Rem_2sp	6	Lotus_corniculatus	4	0
Site_1	Rem_3sp	6	Lotus_corniculatus	6	0
Site_1	Before	6	Lotus_corniculatus	4	0
Site_1	Rem_3sp	6	Lotus_corniculatus	6	0
Site_1	Rem_4sp	6	Lotus_corniculatus	10	2
Site_1	Before	6	Lotus_corniculatus	4	0
Site_1	Before	6	Lotus_corniculatus	4	0
Site_1	Rem_3sp	6	Lotus_corniculatus	6	0
Site_1	Rem_2sp	6	Lotus_corniculatus	4	0
Site_1	Rem_3sp	6	Lotus_corniculatus	6	0
Site_1	Before	6	Lotus_corniculatus	4	0
Site_1	Before	6	Myosotis_arvensis	71	2
Site_1	Rem_1sp	6	Myosotis_arvensis	71	2
Site_1	Rem_4sp	6	Myosotis_arvensis	25	0
Site_1	Before	6	Myosotis_arvensis	71	2
Site_1	Rem_2sp	6	Myosotis_arvensis	71	1
Site_1	Rem_1sp	6	Rubus_caesius	62	19
Site_1	Rem_1sp	6	Rubus_caesius	62	33
Site_1	Before	6	Rubus_caesius	62	44
Site_1	Before	6	Rubus_caesius	62	9
Site_1	Before	6	Rubus_caesius	62	15
Site_1	Before	6	Rubus_caesius	62	19
Site_1	Rem_1sp	6	Rubus_caesius	62	20
Site_1	Before	6	Rubus_caesius	62	33
Site_1	Before	6	Rubus_caesius	62	20
Site_1	Rem_1sp	6	Trifolium_medium	8	0
Site_1	Rem_3sp	6	Trifolium_medium	8	1
Site_1	Rem_1sp	6	Trifolium_medium	8	0
Site_1	Before	6	Trifolium_medium	8	0
Site_1	Before	6	Trifolium_medium	8	0
Site_1	Before	6	Trifolium_medium	8	0
Site_1	Rem_1sp	6	Trifolium_medium	8	0
Site_1	Rem_3sp	6	Trifolium_medium	8	1
Site_1	Rem_2sp	6	Trifolium_medium	8	0
Site_1	Rem_2sp	6	Trifolium_medium	8	0
Site_1	Rem_2sp	6	Trifolium_medium	8	0
Site_1	Rem_2sp	6	Trifolium_medium	8	0
Site_1	Rem_4sp	6	Trifolium_medium	46	2
Site_1	Before	6	Trifolium_medium	8	0
Site_1	Before	6	Trifolium_medium	8	0
Site_1	Before	6	Trifolium_medium	8	0
Site_1	Rem_4sp	6	Vicia_hirsuta	20	0
Site_1	Rem_2sp	1	Lotus_corniculatus	6	0
Site_1	Rem_2sp	1	Lotus_corniculatus	6	0
Site_1	Rem_1sp	1	Lotus_corniculatus	6	0
Site_1	Rem_2sp	1	Lotus_corniculatus	6	0
Site_1	Rem_2sp	1	Lotus_corniculatus	6	0
Site_1	Before	1	Lotus_corniculatus	6	0
Site_1	Rem_3sp	1	Lotus_corniculatus	16	0
Site_1	Before	1	Lotus_corniculatus	6	0
Site_1	Before	1	Lotus_corniculatus	6	0
Site_1	Rem_2sp	1	Lotus_corniculatus	6	0
Site_1	Rem_3sp	1	Lotus_corniculatus	16	0
Site_1	Rem_3sp	1	Lotus_corniculatus	16	0
Site_1	Rem_3sp	1	Lotus_corniculatus	16	0
Site_1	Before	1	Lotus_corniculatus	6	0
Site_1	Rem_4sp	1	Lotus_corniculatus	23	0
Site_1	Rem_1sp	1	Lotus_corniculatus	6	0
Site_1	Before	1	Lotus_corniculatus	6	0
Site_1	Rem_2sp	1	Lotus_corniculatus	6	0
Site_1	Rem_3sp	1	Lotus_corniculatus	16	0
Site_1	Rem_1sp	1	Lotus_corniculatus	6	0
Site_1	Before	1	Lotus_corniculatus	6	0
Site_1	Before	2	Achillea_millefolium	72	0
Site_1	Rem_4sp	2	Galium_verum	156	0
Site_1	Rem_1sp	2	Genista_tinctoria	235	0
Site_1	Rem_1sp	2	Hypericum_perforatum	4	0
Site_1	Rem_4sp	2	Myosotis_arvensis	25	0
Site_1	Rem_2sp	3	Campanula_patula	12	0
Site_1	Rem_4sp	3	Dianthus_deltoides	6	0
Site_1	Rem_4sp	3	Dianthus_deltoides	6	0
Site_1	Rem_4sp	3	Dianthus_deltoides	6	0
Site_1	Rem_2sp	3	Dianthus_deltoides	6	0
Site_1	Rem_4sp	3	Dianthus_deltoides	6	0
Site_1	Rem_4sp	3	Dianthus_deltoides	6	0
Site_1	Rem_1sp	3	Trifolium_medium	8	0
Site_1	Rem_1sp	3	Trifolium_medium	8	0
Site_1	Rem_2sp	3	Trifolium_medium	8	0
Site_1	Rem_3sp	3	Trifolium_medium	8	0
Site_1	Rem_4sp	3	Trifolium_medium	23	0
Site_1	Rem_2sp	3	Trifolium_medium	8	0
Site_1	Rem_2sp	3	Trifolium_medium	8	0
Site_1	Rem_3sp	3	Trifolium_medium	8	0
Site_1	Rem_1sp	3	Trifolium_medium	8	0
Site_1	Rem_2sp	3	Trifolium_medium	8	0
Site_1	Rem_3sp	3	Trifolium_medium	8	0
Site_1	Rem_3sp	3	Trifolium_medium	8	0
Site_1	Rem_4sp	4	Dianthus_deltoides	4	0
Site_1	Rem_3sp	4	Galium_mollugo	1345	0
Site_1	Rem_4sp	4	Lathyrus_pratensis	66	0
Site_1	Rem_4sp	4	Potentilla_reptans	15	0
Site_1	Rem_4sp	5	Galium_verum	575	0
Site_1	Rem_4sp	5	Hypericum_perforatum	2	0
Site_1	Rem_4sp	6	Hypericum_perforatum	4	0
Site_1	Rem_2sp	6	Potentilla_reptans	12	0
Site_2	Rem_4sp	1	Achillea_millefolium	47	0
Site_2	Rem_4sp	1	Achillea_millefolium	47	0
Site_2	Rem_4sp	1	Achillea_millefolium	47	0
Site_2	Rem_4sp	1	Achillea_millefolium	47	0
Site_2	Rem_4sp	1	Achillea_millefolium	47	0
Site_2	Rem_1sp	1	Agrimonia_eupatoria	5	6
Site_2	Rem_1sp	1	Agrimonia_eupatoria	5	3
Site_2	Rem_1sp	1	Agrimonia_eupatoria	5	3
Site_2	Before	1	Agrimonia_eupatoria	5	2
Site_2	Rem_1sp	1	Centaurea_scabiosa	39	3
Site_2	Rem_1sp	1	Centaurea_scabiosa	39	5
Site_2	Rem_2sp	1	Centaurea_scabiosa	39	1
Site_2	Rem_2sp	1	Centaurea_scabiosa	39	1
Site_2	Rem_2sp	1	Centaurea_scabiosa	39	1
Site_2	Rem_3sp	1	Galium_mollugo	75	0
Site_2	Before	1	Galium_mollugo	360	1
Site_2	Before	1	Galium_mollugo	360	1
Site_2	Rem_3sp	1	Galium_mollugo	75	0
Site_2	Rem_3sp	1	Galium_mollugo	75	0
Site_2	Before	1	Galium_mollugo	360	1
Site_2	Rem_3sp	1	Galium_mollugo	75	0
Site_2	Rem_2sp	1	Galium_mollugo	75	1
Site_2	Rem_1sp	1	Galium_mollugo	75	1
Site_2	Rem_3sp	1	Galium_verum	89	2
Site_2	Rem_4sp	1	Galium_verum	3082	4
Site_2	Rem_3sp	1	Galium_verum	89	1
Site_2	Rem_3sp	1	Galium_verum	89	1
Site_2	Rem_4sp	1	Galium_verum	3082	2
Site_2	Rem_3sp	1	Galium_verum	89	5
Site_2	Before	1	Medicago_lupulina	448	0
Site_2	Before	1	Medicago_lupulina	448	0
Site_2	Rem_3sp	1	Medicago_lupulina	434	0
Site_2	Rem_3sp	1	Medicago_lupulina	434	0
Site_2	Before	1	Medicago_lupulina	448	0
Site_2	Rem_3sp	1	Medicago_lupulina	434	0
Site_2	Before	1	Medicago_lupulina	448	0
Site_2	Rem_3sp	1	Medicago_lupulina	434	0
Site_2	Before	1	Medicago_lupulina	448	0
Site_2	Rem_3sp	1	Origanum_vulgare	86	2
Site_2	Rem_4sp	1	Origanum_vulgare	153	1
Site_2	Rem_3sp	1	Origanum_vulgare	86	1
Site_2	Rem_4sp	1	Origanum_vulgare	153	1
Site_2	Rem_4sp	1	Origanum_vulgare	153	4
Site_2	Rem_1sp	1	Origanum_vulgare	86	2
Site_2	Rem_1sp	1	Securigera_varia	432	4
Site_2	Rem_2sp	1	Securigera_varia	432	1
Site_2	Rem_3sp	1	Securigera_varia	432	0
Site_2	Rem_2sp	1	Securigera_varia	432	1
Site_2	Before	1	Securigera_varia	432	1
Site_2	Before	1	Securigera_varia	432	20
Site_2	Rem_1sp	1	Securigera_varia	432	1
Site_2	Rem_1sp	1	Securigera_varia	432	1
Site_2	Rem_2sp	1	Securigera_varia	432	2
Site_2	Rem_3sp	1	Securigera_varia	432	1
Site_2	Rem_3sp	1	Securigera_varia	432	0
Site_2	Rem_2sp	1	Securigera_varia	432	1
Site_2	Rem_2sp	1	Securigera_varia	432	2
Site_2	Rem_3sp	1	Trifolium_montanum	8	0
Site_2	Rem_3sp	1	Trifolium_montanum	8	0
Site_2	Rem_2sp	1	Trifolium_montanum	16	1
Site_2	Before	1	Trifolium_montanum	24	1
Site_2	Rem_3sp	1	Trifolium_montanum	8	0
Site_2	Rem_3sp	1	Trifolium_montanum	8	0
Site_2	Before	1	Veronica_austriaca	954	3
Site_2	Before	1	Veronica_austriaca	954	11
Site_2	Before	1	Veronica_austriaca	954	13
Site_2	Before	1	Vicia_cracca	8	0
Site_2	Rem_3sp	1	Vicia_cracca	7	0
Site_2	Before	1	Vicia_cracca	8	0
Site_2	Rem_3sp	1	Vicia_cracca	7	0
Site_2	Before	1	Vicia_cracca	8	0
Site_2	Rem_3sp	1	Vicia_cracca	7	0
Site_2	Before	1	Vicia_cracca	8	0
Site_2	Before	1	Vicia_cracca	8	0
Site_2	Rem_3sp	1	Vicia_cracca	7	0
Site_2	Rem_4sp	2	Achillea_millefolium	280	2
Site_2	Rem_1sp	2	Achillea_millefolium	216	0
Site_2	Rem_3sp	2	Achillea_millefolium	216	1
Site_2	Rem_1sp	2	Achillea_millefolium	216	0
Site_2	Rem_2sp	2	Achillea_millefolium	216	1
Site_2	Before	2	Achillea_millefolium	234	1
Site_2	Rem_1sp	2	Achillea_millefolium	216	0
Site_2	Rem_3sp	2	Achillea_millefolium	216	0
Site_2	Rem_2sp	2	Achillea_millefolium	216	3
Site_2	Rem_1sp	2	Achillea_millefolium	216	0
Site_2	Rem_2sp	2	Achillea_millefolium	216	0
Site_2	Rem_3sp	2	Achillea_millefolium	216	3
Site_2	Rem_1sp	2	Agrimonia_eupatoria	24	9
Site_2	Before	2	Agrimonia_eupatoria	24	4
Site_2	Rem_1sp	2	Agrimonia_eupatoria	24	1
Site_2	Before	2	Agrimonia_eupatoria	24	3
Site_2	Rem_1sp	2	Agrimonia_eupatoria	24	6
Site_2	Rem_1sp	2	Agrimonia_eupatoria	24	2
Site_2	Rem_2sp	2	Centaurea_scabiosa	39	3
Site_2	Rem_2sp	2	Centaurea_scabiosa	39	3
Site_2	Rem_2sp	2	Centaurea_scabiosa	39	10
Site_2	Rem_2sp	2	Centaurea_scabiosa	39	1
Site_2	Rem_4sp	2	Galium_verum	1273	2
Site_2	Rem_3sp	2	Galium_verum	89	1
Site_2	Rem_3sp	2	Galium_verum	89	1
Site_2	Rem_4sp	2	Galium_verum	1273	2
Site_2	Rem_4sp	2	Galium_verum	1273	1
Site_2	Rem_4sp	2	Hypericum_perforatum	2	3
Site_2	Rem_3sp	2	Hypericum_perforatum	12	1
Site_2	Rem_2sp	2	Hypericum_perforatum	12	1
Site_2	Rem_1sp	2	Hypericum_perforatum	12	2
Site_2	Rem_3sp	2	Hypericum_perforatum	12	1
Site_2	Rem_3sp	2	Hypericum_perforatum	12	1
Site_2	Rem_3sp	2	Knautia_arvensis	52	2
Site_2	Before	2	Knautia_arvensis	52	2
Site_2	Rem_3sp	2	Knautia_arvensis	52	1
Site_2	Rem_2sp	2	Knautia_arvensis	52	1
Site_2	Rem_4sp	2	Lotus_corniculatus	24	1
Site_2	Rem_3sp	2	Lotus_corniculatus	16	0
Site_2	Before	2	Lotus_corniculatus	45	1
Site_2	Before	2	Lotus_corniculatus	45	1
Site_2	Rem_3sp	2	Lotus_corniculatus	16	0
Site_2	Rem_3sp	2	Lotus_corniculatus	16	0
Site_2	Rem_3sp	2	Lotus_corniculatus	16	0
Site_2	Rem_4sp	2	Melilotus_officinalis	153	1
Site_2	Rem_3sp	2	Melilotus_officinalis	189	1
Site_2	Before	2	Melilotus_officinalis	54	1
Site_2	Rem_2sp	2	Melilotus_officinalis	122	1
Site_2	Rem_4sp	2	Origanum_vulgare	177	1
Site_2	Rem_2sp	2	Origanum_vulgare	1	1
Site_2	Rem_4sp	2	Origanum_vulgare	177	1
Site_2	Rem_3sp	2	Origanum_vulgare	4	4
Site_2	Rem_4sp	2	Origanum_vulgare	177	1
Site_2	Rem_3sp	2	Origanum_vulgare	4	3
Site_2	Before	2	Securigera_varia	378	1
Site_2	Rem_1sp	2	Securigera_varia	648	4
Site_2	Rem_3sp	2	Securigera_varia	918	1
Site_2	Rem_2sp	2	Securigera_varia	648	1
Site_2	Rem_3sp	2	Securigera_varia	918	1
Site_2	Rem_2sp	2	Securigera_varia	648	1
Site_2	Rem_2sp	2	Securigera_varia	648	1
Site_2	Rem_2sp	2	Securigera_varia	648	2
Site_2	Rem_1sp	2	Securigera_varia	648	5
Site_2	Before	2	Securigera_varia	378	5
Site_2	Rem_1sp	2	Securigera_varia	648	9
Site_2	Rem_3sp	2	Trifolium_montanum	32	0
Site_2	Before	2	Trifolium_montanum	16	1
Site_2	Rem_4sp	2	Trifolium_montanum	28	1
Site_2	Rem_3sp	2	Trifolium_montanum	32	0
Site_2	Rem_3sp	2	Trifolium_montanum	32	0
Site_2	Rem_3sp	2	Trifolium_montanum	32	0
Site_2	Before	2	Veronica_austriaca	146	2
Site_2	Before	2	Veronica_austriaca	146	3
Site_2	Before	2	Veronica_austriaca	146	5
Site_2	Before	2	Veronica_austriaca	146	4
Site_2	Before	2	Veronica_austriaca	146	3
Site_2	Before	2	Vicia_cracca	8	0
Site_2	Before	2	Vicia_cracca	8	0
Site_2	Rem_4sp	2	Vicia_cracca	4	0
Site_2	Rem_4sp	2	Vicia_cracca	4	0
Site_2	Before	2	Vicia_cracca	8	0
Site_2	Before	2	Vicia_cracca	8	0
Site_2	Rem_3sp	2	Vicia_cracca	7	0
Site_2	Before	2	Vicia_cracca	8	0
Site_2	Before	2	Vicia_cracca	8	0
Site_2	Rem_4sp	2	Vicia_cracca	4	0
Site_2	Rem_3sp	2	Vicia_cracca	7	0
Site_2	Rem_4sp	2	Vicia_cracca	4	0
Site_2	Rem_3sp	2	Vicia_cracca	7	0
Site_2	Rem_3sp	2	Vicia_cracca	7	0
Site_2	Rem_4sp	3	Achillea_millefolium	234	0
Site_2	Rem_3sp	3	Achillea_millefolium	72	1
Site_2	Rem_4sp	3	Achillea_millefolium	234	1
Site_2	Rem_2sp	3	Achillea_millefolium	72	0
Site_2	Rem_3sp	3	Achillea_millefolium	72	1
Site_2	Rem_4sp	3	Achillea_millefolium	234	2
Site_2	Rem_1sp	3	Agrimonia_eupatoria	25	7
Site_2	Before	3	Agrimonia_eupatoria	25	5
Site_2	Rem_1sp	3	Agrimonia_eupatoria	25	5
Site_2	Before	3	Agrimonia_eupatoria	25	2
Site_2	Rem_1sp	3	Agrimonia_eupatoria	25	7
Site_2	Before	3	Agrimonia_eupatoria	25	2
Site_2	Before	3	Agrimonia_eupatoria	25	3
Site_2	Before	3	Centaurea_scabiosa	78	1
Site_2	Rem_2sp	3	Centaurea_scabiosa	78	2
Site_2	Rem_1sp	3	Centaurea_scabiosa	78	4
Site_2	Rem_1sp	3	Centaurea_scabiosa	78	2
Site_2	Before	3	Centaurea_scabiosa	78	2
Site_2	Rem_2sp	3	Centaurea_scabiosa	78	2
Site_2	Rem_2sp	3	Centaurea_scabiosa	78	5
Site_2	Rem_2sp	3	Centaurea_scabiosa	78	4
Site_2	Before	3	Centaurea_scabiosa	78	3
Site_2	Before	3	Centaurea_scabiosa	78	4
Site_2	Rem_2sp	3	Galium_mollugo	318	7
Site_2	Rem_3sp	3	Galium_mollugo	172	1
Site_2	Before	3	Galium_mollugo	360	8
Site_2	Rem_1sp	3	Galium_mollugo	318	5
Site_2	Before	3	Galium_mollugo	360	6
Site_2	Before	3	Galium_mollugo	360	4
Site_2	Before	3	Galium_mollugo	360	4
Site_2	Before	3	Galium_mollugo	360	2
Site_2	Rem_3sp	3	Galium_mollugo	172	1
Site_2	Rem_4sp	3	Galium_mollugo	315	0
Site_2	Rem_4sp	3	Galium_mollugo	315	0
Site_2	Rem_4sp	3	Galium_mollugo	315	0
Site_2	Before	3	Galium_mollugo	360	8
Site_2	Rem_4sp	3	Galium_mollugo	315	0
Site_2	Before	3	Galium_mollugo	360	2
Site_2	Rem_4sp	3	Galium_mollugo	315	0
Site_2	Rem_1sp	3	Galium_mollugo	318	3
Site_2	Rem_4sp	3	Galium_verum	1898	0
Site_2	Rem_4sp	3	Galium_verum	1898	5
Site_2	Rem_4sp	3	Galium_verum	1898	4
Site_2	Rem_4sp	3	Galium_verum	1898	1
Site_2	Rem_3sp	3	Galium_verum	89	4
Site_2	Rem_4sp	3	Galium_verum	1898	8
Site_2	Rem_1sp	3	Knautia_arvensis	52	1
Site_2	Rem_1sp	3	Knautia_arvensis	52	2
Site_2	Rem_4sp	3	Lathyrus_pratensis	9	0
Site_2	Before	3	Lathyrus_pratensis	19	3
Site_2	Rem_3sp	3	Lathyrus_pratensis	7	1
Site_2	Rem_4sp	3	Lathyrus_pratensis	9	0
Site_2	Rem_3sp	3	Lathyrus_pratensis	7	0
Site_2	Rem_1sp	3	Lathyrus_pratensis	11	3
Site_2	Rem_4sp	3	Lathyrus_pratensis	9	0
Site_2	Rem_4sp	3	Lathyrus_pratensis	9	0
Site_2	Rem_4sp	3	Lathyrus_pratensis	9	0
Site_2	Rem_4sp	3	Lilium_martagon	4	1
Site_2	Rem_3sp	3	Lilium_martagon	4	1
Site_2	Rem_4sp	3	Lotus_corniculatus	24	0
Site_2	Rem_4sp	3	Lotus_corniculatus	24	0
Site_2	Before	3	Lotus_corniculatus	13	1
Site_2	Rem_4sp	3	Lotus_corniculatus	24	0
Site_2	Rem_4sp	3	Lotus_corniculatus	24	0
Site_2	Rem_1sp	3	Lotus_corniculatus	11	1
Site_2	Rem_4sp	3	Lotus_corniculatus	24	0
Site_2	Rem_3sp	3	Lotus_corniculatus	7	2
Site_2	Rem_2sp	3	Lotus_corniculatus	11	1
Site_2	Before	3	Lotus_corniculatus	13	1
Site_2	Rem_4sp	3	Origanum_vulgare	167	1
Site_2	Rem_3sp	3	Origanum_vulgare	4	5
Site_2	Rem_2sp	3	Securigera_varia	230	4
Site_2	Rem_2sp	3	Securigera_varia	230	5
Site_2	Rem_1sp	3	Securigera_varia	230	3
Site_2	Rem_1sp	3	Securigera_varia	230	4
Site_2	Rem_3sp	3	Securigera_varia	335	0
Site_2	Rem_2sp	3	Securigera_varia	230	1
Site_2	Before	3	Securigera_varia	194	3
Site_2	Before	3	Securigera_varia	194	21
Site_2	Rem_3sp	3	Securigera_varia	335	4
Site_2	Before	3	Securigera_varia	194	1
Site_2	Rem_1sp	3	Securigera_varia	230	1
Site_2	Rem_2sp	3	Securigera_varia	230	7
Site_2	Before	3	Securigera_varia	194	2
Site_2	Before	3	Securigera_varia	194	2
Site_2	Before	3	Securigera_varia	194	2
Site_2	Rem_4sp	3	Thymus_pulegioides	32	0
Site_2	Rem_4sp	3	Thymus_pulegioides	32	0
Site_2	Rem_4sp	3	Thymus_pulegioides	32	0
Site_2	Rem_4sp	3	Thymus_pulegioides	32	0
Site_2	Rem_4sp	3	Thymus_pulegioides	32	0
Site_2	Before	3	Veronica_austriaca	343	1
Site_2	Before	3	Veronica_austriaca	343	1
Site_2	Before	3	Veronica_austriaca	343	5
Site_2	Before	3	Veronica_austriaca	343	3
Site_2	Rem_3sp	4	Achillea_millefolium	576	3
Site_2	Rem_4sp	4	Achillea_millefolium	748	3
Site_2	Rem_1sp	4	Agrimonia_eupatoria	25	4
Site_2	Rem_1sp	4	Agrimonia_eupatoria	25	4
Site_2	Rem_1sp	4	Agrimonia_eupatoria	25	2
Site_2	Before	4	Agrimonia_eupatoria	25	4
Site_2	Before	4	Agrimonia_eupatoria	25	1
Site_2	Rem_3sp	4	Agrimonia_eupatoria	25	1
Site_2	Before	4	Agrimonia_eupatoria	25	9
Site_2	Before	4	Agrimonia_eupatoria	25	4
Site_2	Before	4	Astragalus_glycyphyllos	9	0
Site_2	Before	4	Astragalus_glycyphyllos	9	0
Site_2	Before	4	Astragalus_glycyphyllos	9	0
Site_2	Rem_4sp	4	Astragalus_glycyphyllos	28	0
Site_2	Before	4	Astragalus_glycyphyllos	9	0
Site_2	Before	4	Astragalus_glycyphyllos	9	0
Site_2	Rem_4sp	4	Astragalus_glycyphyllos	28	0
Site_2	Rem_4sp	4	Astragalus_glycyphyllos	28	0
Site_2	Before	4	Astragalus_glycyphyllos	9	0
Site_2	Before	4	Astragalus_glycyphyllos	9	0
Site_2	Before	4	Centaurea_scabiosa	39	1
Site_2	Rem_1sp	4	Centaurea_scabiosa	39	2
Site_2	Rem_2sp	4	Centaurea_scabiosa	39	6
Site_2	Before	4	Centaurea_scabiosa	39	1
Site_2	Before	4	Centaurea_scabiosa	39	3
Site_2	Rem_2sp	4	Centaurea_scabiosa	39	2
Site_2	Rem_1sp	4	Centaurea_scabiosa	39	2
Site_2	Before	4	Centaurea_scabiosa	39	1
Site_2	Rem_2sp	4	Centaurea_scabiosa	39	12
Site_2	Rem_2sp	4	Centaurea_scabiosa	39	2
Site_2	Rem_1sp	4	Centaurea_scabiosa	39	9
Site_2	Rem_3sp	4	Galium_verum	89	2
Site_2	Rem_3sp	4	Galium_verum	89	1
Site_2	Rem_4sp	4	Galium_verum	89	2
Site_2	Rem_3sp	4	Lathyrus_pratensis	5	0
Site_2	Rem_3sp	4	Lathyrus_pratensis	5	0
Site_2	Rem_1sp	4	Leontodon_hispidus	6	2
Site_2	Before	4	Leontodon_hispidus	6	4
Site_2	Before	4	Leontodon_hispidus	6	2
Site_2	Before	4	Leontodon_hispidus	6	7
Site_2	Rem_1sp	4	Leontodon_hispidus	6	10
Site_2	Before	4	Leontodon_hispidus	6	3
Site_2	Before	4	Leontodon_hispidus	6	3
Site_2	Rem_4sp	4	Lotus_corniculatus	72	1
Site_2	Rem_3sp	4	Lotus_corniculatus	34	3
Site_2	Before	4	Lotus_corniculatus	356	3
Site_2	Rem_4sp	4	Lotus_corniculatus	72	2
Site_2	Before	4	Medicago_lupulina	210	0
Site_2	Before	4	Medicago_lupulina	210	0
Site_2	Before	4	Medicago_lupulina	210	0
Site_2	Rem_3sp	4	Medicago_lupulina	196	0
Site_2	Before	4	Medicago_lupulina	210	0
Site_2	Before	4	Medicago_lupulina	210	0
Site_2	Before	4	Medicago_lupulina	210	0
Site_2	Rem_3sp	4	Medicago_lupulina	196	0
Site_2	Before	4	Medicago_lupulina	210	0
Site_2	Rem_3sp	4	Melilotus_officinalis	27	0
Site_2	Rem_3sp	4	Melilotus_officinalis	27	0
Site_2	Rem_3sp	4	Origanum_vulgare	4	1
Site_2	Rem_4sp	4	Origanum_vulgare	268	1
Site_2	Rem_4sp	4	Origanum_vulgare	268	2
Site_2	Rem_4sp	4	Origanum_vulgare	268	4
Site_2	Rem_3sp	4	Plantago_lanceolata	3	0
Site_2	Rem_3sp	4	Plantago_lanceolata	3	0
Site_2	Before	4	Ranunculus_bulbosus	1	0
Site_2	Before	4	Ranunculus_bulbosus	1	0
Site_2	Before	4	Ranunculus_bulbosus	1	0
Site_2	Before	4	Ranunculus_bulbosus	1	0
Site_2	Before	4	Ranunculus_bulbosus	1	0
Site_2	Before	4	Ranunculus_bulbosus	1	0
Site_2	Before	4	Ranunculus_bulbosus	1	0
Site_2	Rem_2sp	4	Securigera_varia	260	2
Site_2	Rem_2sp	4	Securigera_varia	260	3
Site_2	Before	4	Securigera_varia	302	2
Site_2	Rem_3sp	4	Securigera_varia	133	0
Site_2	Rem_1sp	4	Securigera_varia	260	2
Site_2	Before	4	Securigera_varia	302	2
Site_2	Before	4	Securigera_varia	302	13
Site_2	Rem_2sp	4	Securigera_varia	260	2
Site_2	Rem_3sp	4	Securigera_varia	133	0
Site_2	Rem_2sp	4	Securigera_varia	260	1
Site_2	Rem_1sp	4	Securigera_varia	260	2
Site_2	Rem_1sp	4	Securigera_varia	260	5
Site_2	Before	4	Trifolium_medium	8	0
Site_2	Before	4	Trifolium_medium	8	0
Site_2	Before	4	Trifolium_medium	8	0
Site_2	Before	4	Trifolium_medium	8	0
Site_2	Before	4	Trifolium_medium	8	0
Site_2	Before	4	Trifolium_medium	8	0
Site_2	Before	4	Trifolium_medium	8	0
Site_2	Before	4	Veronica_austriaca	364	1
Site_2	Before	4	Veronica_austriaca	364	6
Site_2	Before	4	Veronica_austriaca	364	5
Site_2	Before	4	Veronica_austriaca	364	2
Site_2	Before	4	Veronica_austriaca	364	6
Site_2	Before	4	Veronica_austriaca	364	1
Site_2	Rem_3sp	4	Vicia_cracca	15	0
Site_2	Rem_4sp	4	Vicia_cracca	2	0
Site_2	Rem_4sp	4	Vicia_cracca	2	0
Site_2	Rem_3sp	4	Vicia_cracca	15	0
Site_2	Rem_4sp	4	Vicia_cracca	2	0
Site_2	Rem_4sp	5	Achillea_millefolium	140	0
Site_2	Rem_4sp	5	Achillea_millefolium	140	0
Site_2	Rem_4sp	5	Achillea_millefolium	140	0
Site_2	Before	5	Agrimonia_eupatoria	48	2
Site_2	Before	5	Agrimonia_eupatoria	48	5
Site_2	Before	5	Agrimonia_eupatoria	48	5
Site_2	Rem_1sp	5	Agrimonia_eupatoria	48	3
Site_2	Rem_1sp	5	Agrimonia_eupatoria	48	9
Site_2	Before	5	Agrimonia_eupatoria	48	2
Site_2	Before	5	Agrimonia_eupatoria	48	6
Site_2	Rem_4sp	5	Astragalus_glycyphyllos	18	0
Site_2	Rem_3sp	5	Astragalus_glycyphyllos	56	0
Site_2	Rem_4sp	5	Astragalus_glycyphyllos	18	0
Site_2	Rem_3sp	5	Astragalus_glycyphyllos	56	0
Site_2	Before	5	Astragalus_glycyphyllos	102	0
Site_2	Before	5	Astragalus_glycyphyllos	102	0
Site_2	Before	5	Astragalus_glycyphyllos	102	0
Site_2	Before	5	Astragalus_glycyphyllos	102	0
Site_2	Rem_2sp	5	Astragalus_glycyphyllos	79	1
Site_2	Rem_4sp	5	Astragalus_glycyphyllos	18	0
Site_2	Rem_2sp	5	Astragalus_glycyphyllos	79	1
Site_2	Before	5	Astragalus_glycyphyllos	102	0
Site_2	Rem_3sp	5	Astragalus_glycyphyllos	56	0
Site_2	Before	5	Centaurea_scabiosa	39	2
Site_2	Rem_2sp	5	Centaurea_scabiosa	39	3
Site_2	Rem_2sp	5	Centaurea_scabiosa	39	2
Site_2	Rem_1sp	5	Centaurea_scabiosa	39	1
Site_2	Rem_2sp	5	Centaurea_scabiosa	39	4
Site_2	Rem_2sp	5	Centaurea_scabiosa	39	2
Site_2	Before	5	Centaurea_scabiosa	39	3
Site_2	Rem_3sp	5	Galium_verum	89	8
Site_2	Rem_4sp	5	Galium_verum	1072	2
Site_2	Before	5	Inula_salicina	6	0
Site_2	Rem_2sp	5	Inula_salicina	4	2
Site_2	Before	5	Inula_salicina	6	0
Site_2	Before	5	Inula_salicina	6	0
Site_2	Rem_1sp	5	Inula_salicina	4	7
Site_2	Rem_4sp	5	Inula_salicina	6	3
Site_2	Rem_3sp	5	Inula_salicina	6	4
Site_2	Rem_2sp	5	Inula_salicina	4	1
Site_2	Before	5	Inula_salicina	6	0
Site_2	Rem_2sp	5	Inula_salicina	4	7
Site_2	Rem_2sp	5	Inula_salicina	4	1
Site_2	Rem_4sp	5	Inula_salicina	6	7
Site_2	Rem_3sp	5	Inula_salicina	6	4
Site_2	Before	5	Inula_salicina	6	0
Site_2	Rem_4sp	5	Lathyrus_pratensis	3	0
Site_2	Rem_4sp	5	Lathyrus_pratensis	3	0
Site_2	Rem_4sp	5	Lathyrus_pratensis	3	0
Site_2	Rem_3sp	5	Lotus_corniculatus	11	0
Site_2	Rem_2sp	5	Lotus_corniculatus	17	0
Site_2	Rem_1sp	5	Lotus_corniculatus	17	2
Site_2	Rem_3sp	5	Lotus_corniculatus	11	0
Site_2	Before	5	Lotus_corniculatus	23	1
Site_2	Rem_4sp	5	Lotus_corniculatus	15	1
Site_2	Rem_3sp	5	Lotus_corniculatus	11	0
Site_2	Before	5	Medicago_lupulina	154	0
Site_2	Before	5	Medicago_lupulina	154	0
Site_2	Before	5	Medicago_lupulina	154	0
Site_2	Before	5	Medicago_lupulina	154	0
Site_2	Before	5	Medicago_lupulina	154	0
Site_2	Rem_3sp	5	Melampyrum_nemorosum	8	0
Site_2	Before	5	Melampyrum_nemorosum	2	0
Site_2	Before	5	Melampyrum_nemorosum	2	0
Site_2	Before	5	Melampyrum_nemorosum	2	0
Site_2	Before	5	Melampyrum_nemorosum	2	0
Site_2	Before	5	Melampyrum_nemorosum	2	0
Site_2	Rem_4sp	5	Melampyrum_nemorosum	7	0
Site_2	Rem_4sp	5	Melampyrum_nemorosum	7	0
Site_2	Rem_3sp	5	Melampyrum_nemorosum	8	0
Site_2	Rem_4sp	5	Melampyrum_nemorosum	7	0
Site_2	Rem_3sp	5	Melampyrum_nemorosum	8	0
Site_2	Rem_2sp	5	Securigera_varia	236	3
Site_2	Rem_3sp	5	Securigera_varia	205	1
Site_2	Rem_1sp	5	Securigera_varia	236	3
Site_2	Rem_2sp	5	Securigera_varia	236	1
Site_2	Rem_1sp	5	Securigera_varia	236	4
Site_2	Before	5	Securigera_varia	248	10
Site_2	Before	5	Securigera_varia	248	2
Site_2	Before	5	Securigera_varia	248	1
Site_2	Before	5	Securigera_varia	248	1
Site_2	Before	5	Securigera_varia	248	4
Site_2	Rem_2sp	5	Securigera_varia	236	1
Site_2	Rem_3sp	5	Securigera_varia	205	1
Site_2	Before	5	Veronica_austriaca	179	3
Site_2	Before	5	Veronica_austriaca	179	6
Site_2	Before	5	Veronica_austriaca	179	3
Site_2	Before	5	Veronica_austriaca	179	5
Site_2	Before	5	Veronica_austriaca	179	5
Site_2	Before	5	Vicia_cracca	2	0
Site_2	Before	5	Vicia_cracca	2	0
Site_2	Before	5	Vicia_cracca	2	0
Site_2	Before	5	Vicia_cracca	2	0
Site_2	Before	5	Vicia_cracca	2	0
Site_2	Rem_3sp	6	Achillea_millefolium	288	0
Site_2	Rem_3sp	6	Achillea_millefolium	288	5
Site_2	Rem_4sp	6	Achillea_millefolium	654	1
Site_2	Rem_1sp	6	Achillea_millefolium	288	0
Site_2	Rem_1sp	6	Achillea_millefolium	288	0
Site_2	Rem_3sp	6	Achillea_millefolium	288	3
Site_2	Rem_1sp	6	Achillea_millefolium	288	0
Site_2	Rem_2sp	6	Achillea_millefolium	288	0
Site_2	Rem_4sp	6	Achillea_millefolium	654	4
Site_2	Rem_2sp	6	Achillea_millefolium	288	0
Site_2	Rem_2sp	6	Achillea_millefolium	288	0
Site_2	Rem_4sp	6	Achillea_millefolium	654	4
Site_2	Rem_1sp	6	Achillea_millefolium	288	0
Site_2	Rem_1sp	6	Achillea_millefolium	288	0
Site_2	Rem_1sp	6	Agrimonia_eupatoria	11	13
Site_2	Before	6	Agrimonia_eupatoria	11	1
Site_2	Before	6	Agrimonia_eupatoria	11	9
Site_2	Rem_1sp	6	Agrimonia_eupatoria	11	8
Site_2	Before	6	Agrimonia_eupatoria	11	1
Site_2	Rem_1sp	6	Agrimonia_eupatoria	11	4
Site_2	Before	6	Agrimonia_eupatoria	11	1
Site_2	Before	6	Agrimonia_eupatoria	11	5
Site_2	Before	6	Centaurea_scabiosa	39	16
Site_2	Before	6	Centaurea_scabiosa	39	2
Site_2	Before	6	Centaurea_scabiosa	39	3
Site_2	Rem_2sp	6	Centaurea_scabiosa	39	13
Site_2	Before	6	Centaurea_scabiosa	39	2
Site_2	Rem_2sp	6	Centaurea_scabiosa	39	6
Site_2	Rem_2sp	6	Centaurea_scabiosa	39	2
Site_2	Rem_1sp	6	Centaurea_scabiosa	39	3
Site_2	Rem_2sp	6	Centaurea_scabiosa	39	9
Site_2	Before	6	Centaurea_scabiosa	39	6
Site_2	Rem_1sp	6	Centaurea_scabiosa	39	4
Site_2	Rem_4sp	6	Galium_verum	246	0
Site_2	Rem_4sp	6	Galium_verum	246	0
Site_2	Rem_4sp	6	Galium_verum	246	0
Site_2	Rem_4sp	6	Galium_verum	246	0
Site_2	Rem_1sp	6	Helianthemum_nummularium	8	3
Site_2	Before	6	Helianthemum_nummularium	8	0
Site_2	Before	6	Helianthemum_nummularium	8	0
Site_2	Rem_3sp	6	Helianthemum_nummularium	4	2
Site_2	Rem_4sp	6	Helianthemum_nummularium	3	0
Site_2	Before	6	Helianthemum_nummularium	8	0
Site_2	Rem_4sp	6	Helianthemum_nummularium	3	0
Site_2	Rem_1sp	6	Helianthemum_nummularium	8	2
Site_2	Before	6	Helianthemum_nummularium	8	0
Site_2	Before	6	Helianthemum_nummularium	8	0
Site_2	Before	6	Helianthemum_nummularium	8	0
Site_2	Rem_4sp	6	Helianthemum_nummularium	3	0
Site_2	Rem_4sp	6	Helianthemum_nummularium	3	0
Site_2	Rem_3sp	6	Hypericum_perforatum	12	2
Site_2	Rem_4sp	6	Hypericum_perforatum	3	1
Site_2	Rem_4sp	6	Hypericum_perforatum	3	4
Site_2	Rem_3sp	6	Knautia_arvensis	52	0
Site_2	Rem_1sp	6	Knautia_arvensis	52	0
Site_2	Rem_1sp	6	Knautia_arvensis	52	0
Site_2	Rem_4sp	6	Knautia_arvensis	26	0
Site_2	Rem_3sp	6	Knautia_arvensis	52	1
Site_2	Rem_3sp	6	Knautia_arvensis	52	1
Site_2	Rem_2sp	6	Knautia_arvensis	52	1
Site_2	Rem_4sp	6	Lotus_corniculatus	22	2
Site_2	Before	6	Lotus_corniculatus	34	1
Site_2	Rem_4sp	6	Lotus_corniculatus	22	1
Site_2	Rem_3sp	6	Lotus_corniculatus	26	0
Site_2	Rem_1sp	6	Lotus_corniculatus	30	1
Site_2	Rem_2sp	6	Lotus_corniculatus	30	1
Site_2	Rem_2sp	6	Lotus_corniculatus	30	2
Site_2	Rem_1sp	6	Lotus_corniculatus	30	1
Site_2	Before	6	Medicago_lupulina	280	0
Site_2	Before	6	Medicago_lupulina	280	0
Site_2	Rem_3sp	6	Medicago_lupulina	126	0
Site_2	Rem_3sp	6	Medicago_lupulina	126	0
Site_2	Before	6	Medicago_lupulina	280	0
Site_2	Rem_3sp	6	Medicago_lupulina	126	0
Site_2	Before	6	Medicago_lupulina	280	0
Site_2	Before	6	Medicago_lupulina	280	0
Site_2	Before	6	Medicago_lupulina	280	0
Site_2	Rem_3sp	6	Medicago_lupulina	126	0
Site_2	Rem_3sp	6	Medicago_lupulina	126	0
Site_2	Before	6	Ranunculus_bulbosus	1	0
Site_2	Before	6	Ranunculus_bulbosus	1	0
Site_2	Before	6	Ranunculus_bulbosus	1	0
Site_2	Before	6	Ranunculus_bulbosus	1	0
Site_2	Rem_3sp	6	Ranunculus_bulbosus	1	0
Site_2	Rem_3sp	6	Ranunculus_bulbosus	1	0
Site_2	Before	6	Ranunculus_bulbosus	1	0
Site_2	Before	6	Ranunculus_bulbosus	1	0
Site_2	Before	6	Securigera_varia	130	1
Site_2	Before	6	Securigera_varia	130	2
Site_2	Before	6	Securigera_varia	130	1
Site_2	Rem_3sp	6	Securigera_varia	421	0
Site_2	Rem_2sp	6	Securigera_varia	178	4
Site_2	Before	6	Securigera_varia	130	1
Site_2	Rem_2sp	6	Securigera_varia	178	1
Site_2	Before	6	Securigera_varia	130	2
Site_2	Rem_1sp	6	Securigera_varia	178	2
Site_2	Rem_2sp	6	Trifolium_medium	1493	3
Site_2	Rem_1sp	6	Trifolium_medium	1493	6
Site_2	Rem_4sp	6	Trifolium_medium	1400	1
Site_2	Rem_1sp	6	Trifolium_medium	1493	1
Site_2	Rem_2sp	6	Trifolium_medium	1493	3
Site_2	Rem_3sp	6	Trifolium_medium	1768	1
Site_2	Rem_3sp	6	Trifolium_medium	1768	2
Site_2	Rem_2sp	6	Trifolium_medium	1493	2
Site_2	Before	6	Trifolium_medium	1264	11
Site_2	Before	6	Trifolium_medium	1264	1
Site_2	Rem_4sp	6	Trifolium_medium	1400	4
Site_2	Before	6	Trifolium_medium	1264	14
Site_2	Rem_1sp	6	Trifolium_medium	1493	3
Site_2	Rem_1sp	6	Trifolium_medium	1493	1
Site_2	Before	6	Trifolium_medium	1264	8
Site_2	Rem_3sp	6	Trifolium_medium	1768	2
Site_2	Rem_4sp	6	Trifolium_medium	1400	3
Site_2	Rem_3sp	6	Trifolium_medium	1768	2
Site_2	Before	6	Trifolium_medium	1264	1
Site_2	Before	6	Veronica_austriaca	146	2
Site_2	Before	6	Veronica_austriaca	146	3
Site_2	Before	6	Veronica_austriaca	146	1
Site_2	Before	6	Vicia_cracca	6	0
Site_2	Rem_4sp	6	Vicia_cracca	2	0
Site_2	Rem_4sp	6	Vicia_cracca	2	0
Site_2	Before	6	Vicia_cracca	6	0
Site_2	Before	6	Vicia_cracca	6	0
Site_3	Before	1	Aegopodium_podagraria	10665	5
Site_3	Before	1	Aegopodium_podagraria	10665	44
Site_3	Before	1	Aegopodium_podagraria	10665	19
Site_3	Rem_4sp	1	Centaurea_scabiosa	57	1
Site_3	Rem_3sp	1	Centaurea_scabiosa	57	2
Site_3	Rem_2sp	1	Centaurea_scabiosa	57	1
Site_3	Rem_3sp	1	Centaurea_scabiosa	57	3
Site_3	Rem_2sp	1	Centaurea_scabiosa	57	2
Site_3	Rem_3sp	1	Galium_verum	134	5
Site_3	Rem_4sp	1	Galium_verum	134	2
Site_3	Rem_3sp	1	Galium_verum	134	2
Site_3	Rem_4sp	1	Galium_verum	134	7
Site_3	Rem_1sp	1	Galium_verum	134	1
Site_3	Rem_2sp	1	Galium_verum	134	1
Site_3	Rem_4sp	1	Galium_verum	134	1
Site_3	Before	1	Galium_verum	76	2
Site_3	Rem_3sp	1	Galium_verum	134	2
Site_3	Before	1	Galium_verum	76	10
Site_3	Rem_2sp	1	Galium_verum	134	1
Site_3	Rem_2sp	1	Galium_verum	134	1
Site_3	Rem_2sp	1	Galium_verum	134	3
Site_3	Rem_1sp	1	Galium_verum	134	2
Site_3	Rem_2sp	1	Helianthemum_nummularium	3	0
Site_3	Before	1	Helianthemum_nummularium	2	0
Site_3	Rem_4sp	1	Helianthemum_nummularium	3	1
Site_3	Rem_1sp	1	Helianthemum_nummularium	2	4
Site_3	Rem_4sp	1	Helianthemum_nummularium	3	1
Site_3	Rem_3sp	1	Helianthemum_nummularium	3	0
Site_3	Rem_2sp	1	Helianthemum_nummularium	3	0
Site_3	Rem_1sp	1	Helianthemum_nummularium	2	1
Site_3	Before	1	Helianthemum_nummularium	2	0
Site_3	Rem_3sp	1	Helianthemum_nummularium	3	0
Site_3	Rem_2sp	1	Helianthemum_nummularium	3	0
Site_3	Rem_3sp	1	Helianthemum_nummularium	3	0
Site_3	Rem_2sp	1	Helianthemum_nummularium	3	0
Site_3	Rem_3sp	1	Helianthemum_nummularium	3	0
Site_3	Rem_2sp	1	Helianthemum_nummularium	3	0
Site_3	Before	1	Helianthemum_nummularium	2	0
Site_3	Rem_2sp	1	Knautia_arvensis	13	8
Site_3	Before	1	Knautia_arvensis	35	0
Site_3	Rem_1sp	1	Knautia_arvensis	17	1
Site_3	Rem_1sp	1	Knautia_arvensis	17	1
Site_3	Rem_2sp	1	Knautia_arvensis	13	2
Site_3	Before	1	Knautia_arvensis	35	0
Site_3	Rem_2sp	1	Knautia_arvensis	13	1
Site_3	Rem_2sp	1	Knautia_arvensis	13	3
Site_3	Before	1	Knautia_arvensis	35	0
Site_3	Rem_4sp	1	Lotus_corniculatus	14	0
Site_3	Rem_3sp	1	Lotus_corniculatus	14	0
Site_3	Rem_3sp	1	Lotus_corniculatus	14	0
Site_3	Rem_4sp	1	Lotus_corniculatus	14	0
Site_3	Rem_4sp	1	Lotus_corniculatus	14	0
Site_3	Rem_1sp	1	Lotus_corniculatus	24	0
Site_3	Rem_3sp	1	Lotus_corniculatus	14	0
Site_3	Rem_2sp	1	Lotus_corniculatus	14	0
Site_3	Rem_2sp	1	Lotus_corniculatus	14	0
Site_3	Rem_2sp	1	Lotus_corniculatus	14	0
Site_3	Rem_3sp	1	Lotus_corniculatus	14	0
Site_3	Rem_2sp	1	Lotus_corniculatus	14	0
Site_3	Rem_2sp	1	Lotus_corniculatus	14	0
Site_3	Rem_1sp	1	Lotus_corniculatus	24	0
Site_3	Rem_4sp	1	Lotus_corniculatus	14	0
Site_3	Rem_1sp	1	Lotus_corniculatus	24	0
Site_3	Before	1	Lotus_corniculatus	24	0
Site_3	Before	1	Lotus_corniculatus	24	0
Site_3	Before	1	Lotus_corniculatus	24	0
Site_3	Rem_2sp	1	Melampyrum_nemorosum	20	2
Site_3	Rem_3sp	1	Melampyrum_nemorosum	20	2
Site_3	Before	1	Melampyrum_nemorosum	5	0
Site_3	Rem_2sp	1	Melampyrum_nemorosum	20	1
Site_3	Before	1	Melampyrum_nemorosum	5	0
Site_3	Rem_4sp	1	Melampyrum_nemorosum	20	1
Site_3	Rem_1sp	1	Melampyrum_nemorosum	16	1
Site_3	Rem_4sp	1	Melampyrum_nemorosum	20	2
Site_3	Rem_2sp	1	Melampyrum_nemorosum	20	1
Site_3	Before	1	Melampyrum_nemorosum	5	0
Site_3	Rem_2sp	1	Securigera_varia	23	0
Site_3	Rem_4sp	1	Securigera_varia	23	0
Site_3	Before	1	Securigera_varia	42	0
Site_3	Rem_2sp	1	Securigera_varia	23	0
Site_3	Rem_1sp	1	Securigera_varia	42	0
Site_3	Rem_2sp	1	Securigera_varia	23	0
Site_3	Before	1	Securigera_varia	42	0
Site_3	Rem_3sp	1	Securigera_varia	23	0
Site_3	Rem_1sp	1	Securigera_varia	42	0
Site_3	Before	1	Securigera_varia	42	0
Site_3	Rem_2sp	1	Securigera_varia	23	0
Site_3	Rem_4sp	1	Securigera_varia	23	0
Site_3	Rem_4sp	1	Securigera_varia	23	0
Site_3	Rem_3sp	1	Securigera_varia	23	0
Site_3	Rem_2sp	1	Securigera_varia	23	0
Site_3	Rem_1sp	1	Securigera_varia	42	0
Site_3	Rem_3sp	1	Securigera_varia	23	0
Site_3	Rem_4sp	1	Securigera_varia	23	0
Site_3	Rem_3sp	1	Securigera_varia	23	0
Site_3	Before	1	Stellaria_graminea	6	0
Site_3	Rem_1sp	1	Stellaria_graminea	6	0
Site_3	Rem_1sp	1	Stellaria_graminea	6	0
Site_3	Before	1	Stellaria_graminea	6	0
Site_3	Before	1	Stellaria_graminea	6	0
Site_3	Rem_1sp	1	Stellaria_graminea	6	0
Site_3	Rem_4sp	1	Trifolium_medium	73	0
Site_3	Rem_1sp	1	Trifolium_medium	56	0
Site_3	Before	1	Trifolium_medium	56	0
Site_3	Rem_2sp	1	Trifolium_medium	73	0
Site_3	Rem_2sp	1	Trifolium_medium	73	0
Site_3	Rem_2sp	1	Trifolium_medium	73	0
Site_3	Before	1	Trifolium_medium	56	0
Site_3	Rem_3sp	1	Trifolium_medium	73	0
Site_3	Rem_2sp	1	Trifolium_medium	73	0
Site_3	Rem_4sp	1	Trifolium_medium	73	0
Site_3	Rem_2sp	1	Trifolium_medium	73	0
Site_3	Rem_3sp	1	Trifolium_medium	73	0
Site_3	Rem_1sp	1	Trifolium_medium	56	0
Site_3	Rem_3sp	1	Trifolium_medium	73	0
Site_3	Rem_3sp	1	Trifolium_medium	73	0
Site_3	Rem_4sp	1	Trifolium_medium	73	0
Site_3	Rem_4sp	1	Trifolium_medium	73	0
Site_3	Before	1	Trifolium_medium	56	0
Site_3	Rem_1sp	1	Trifolium_medium	56	0
Site_3	Rem_1sp	1	Veronica_austriaca	1298	5
Site_3	Before	1	Veronica_austriaca	1298	22
Site_3	Before	1	Veronica_austriaca	1298	7
Site_3	Before	1	Veronica_austriaca	1298	34
Site_3	Rem_1sp	1	Veronica_austriaca	1298	5
Site_3	Before	2	Aegopodium_podagraria	15247	11
Site_3	Before	2	Aegopodium_podagraria	15247	29
Site_3	Before	2	Aegopodium_podagraria	15247	4
Site_3	Rem_3sp	2	Galium_verum	1323	9
Site_3	Rem_2sp	2	Galium_verum	1323	1
Site_3	Rem_2sp	2	Galium_verum	1323	7
Site_3	Rem_3sp	2	Galium_verum	1323	5
Site_3	Rem_4sp	2	Galium_verum	1323	2
Site_3	Rem_3sp	2	Galium_verum	1323	2
Site_3	Rem_4sp	2	Galium_verum	1323	8
Site_3	Rem_1sp	2	Galium_verum	1323	2
Site_3	Rem_2sp	2	Galium_verum	1323	1
Site_3	Rem_4sp	2	Galium_verum	1323	2
Site_3	Rem_2sp	2	Galium_verum	1323	3
Site_3	Rem_1sp	2	Knautia_arvensis	71	3
Site_3	Rem_1sp	2	Knautia_arvensis	71	2
Site_3	Rem_2sp	2	Knautia_arvensis	54	5
Site_3	Before	2	Knautia_arvensis	104	1
Site_3	Rem_2sp	2	Knautia_arvensis	54	3
Site_3	Rem_2sp	2	Knautia_arvensis	54	6
Site_3	Rem_2sp	2	Knautia_arvensis	54	3
Site_3	Rem_1sp	2	Knautia_arvensis	71	3
Site_3	Before	2	Knautia_arvensis	104	1
Site_3	Rem_3sp	2	Securigera_varia	25	0
Site_3	Rem_3sp	2	Securigera_varia	25	0
Site_3	Rem_2sp	2	Securigera_varia	25	1
Site_3	Rem_4sp	2	Securigera_varia	25	0
Site_3	Rem_2sp	2	Securigera_varia	25	1
Site_3	Rem_3sp	2	Securigera_varia	25	0
Site_3	Rem_3sp	2	Securigera_varia	25	0
Site_3	Rem_1sp	2	Securigera_varia	25	1
Site_3	Before	2	Trifolium_medium	3	0
Site_3	Rem_3sp	2	Trifolium_medium	12	0
Site_3	Rem_2sp	2	Trifolium_medium	12	0
Site_3	Rem_3sp	2	Trifolium_medium	12	0
Site_3	Rem_3sp	2	Trifolium_medium	12	0
Site_3	Rem_4sp	2	Trifolium_medium	12	0
Site_3	Rem_4sp	2	Trifolium_medium	12	0
Site_3	Rem_1sp	2	Trifolium_medium	3	0
Site_3	Rem_3sp	2	Trifolium_medium	12	0
Site_3	Rem_4sp	2	Trifolium_medium	12	0
Site_3	Rem_1sp	2	Trifolium_medium	3	0
Site_3	Rem_1sp	2	Trifolium_medium	3	0
Site_3	Rem_2sp	2	Trifolium_medium	12	0
Site_3	Rem_2sp	2	Trifolium_medium	12	0
Site_3	Rem_2sp	2	Trifolium_medium	12	0
Site_3	Before	2	Veronica_austriaca	550	2
Site_3	Rem_1sp	2	Veronica_austriaca	550	1
Site_3	Rem_1sp	2	Veronica_austriaca	550	6
Site_3	Before	2	Veronica_austriaca	550	8
Site_3	Before	2	Veronica_austriaca	550	1
Site_3	Rem_1sp	2	Veronica_austriaca	550	2
Site_3	Before	3	Campanula_rapunculoides	4	0
Site_3	Before	3	Campanula_rapunculoides	4	0
Site_3	Rem_1sp	3	Campanula_rapunculoides	4	0
Site_3	Before	3	Campanula_rapunculoides	4	0
Site_3	Rem_1sp	3	Campanula_rapunculoides	4	0
Site_3	Rem_1sp	3	Campanula_rapunculoides	4	0
Site_3	Rem_2sp	3	Galium_verum	1885	1
Site_3	Rem_1sp	3	Galium_verum	1885	0
Site_3	Rem_1sp	3	Galium_verum	1885	0
Site_3	Rem_4sp	3	Galium_verum	1885	4
Site_3	Rem_4sp	3	Galium_verum	1885	3
Site_3	Rem_2sp	3	Galium_verum	1885	2
Site_3	Rem_2sp	3	Galium_verum	1885	2
Site_3	Before	3	Galium_verum	1885	0
Site_3	Rem_3sp	3	Galium_verum	1885	1
Site_3	Rem_1sp	3	Galium_verum	1885	0
Site_3	Before	3	Galium_verum	1885	0
Site_3	Rem_3sp	3	Galium_verum	1885	5
Site_3	Before	3	Galium_verum	1885	0
Site_3	Rem_3sp	3	Galium_verum	1885	2
Site_3	Before	3	Helianthemum_nummularium	10	0
Site_3	Rem_3sp	3	Helianthemum_nummularium	10	0
Site_3	Rem_3sp	3	Helianthemum_nummularium	10	0
Site_3	Rem_2sp	3	Helianthemum_nummularium	10	4
Site_3	Rem_2sp	3	Helianthemum_nummularium	10	1
Site_3	Rem_4sp	3	Helianthemum_nummularium	10	1
Site_3	Before	3	Helianthemum_nummularium	10	0
Site_3	Rem_1sp	3	Helianthemum_nummularium	10	5
Site_3	Rem_2sp	3	Helianthemum_nummularium	10	1
Site_3	Rem_3sp	3	Helianthemum_nummularium	10	0
Site_3	Rem_3sp	3	Helianthemum_nummularium	10	0
Site_3	Before	3	Helianthemum_nummularium	10	0
Site_3	Rem_2sp	3	Hypericum_perforatum	4	1
Site_3	Rem_4sp	3	Hypericum_perforatum	4	1
Site_3	Rem_3sp	3	Hypericum_perforatum	4	3
Site_3	Rem_1sp	3	Lathyrus_pratensis	11	0
Site_3	Rem_1sp	3	Lathyrus_pratensis	11	0
Site_3	Before	3	Lathyrus_pratensis	11	0
Site_3	Before	3	Lathyrus_pratensis	11	0
Site_3	Rem_1sp	3	Lathyrus_pratensis	11	0
Site_3	Before	3	Lathyrus_pratensis	11	0
Site_3	Rem_1sp	3	Lotus_corniculatus	24	0
Site_3	Rem_3sp	3	Lotus_corniculatus	60	0
Site_3	Before	3	Lotus_corniculatus	24	0
Site_3	Rem_4sp	3	Lotus_corniculatus	60	2
Site_3	Rem_1sp	3	Lotus_corniculatus	24	0
Site_3	Before	3	Lotus_corniculatus	24	0
Site_3	Rem_2sp	3	Lotus_corniculatus	60	1
Site_3	Rem_2sp	3	Lotus_corniculatus	60	2
Site_3	Rem_1sp	3	Lotus_corniculatus	24	0
Site_3	Rem_4sp	3	Lotus_corniculatus	60	1
Site_3	Rem_3sp	3	Lotus_corniculatus	60	0
Site_3	Rem_3sp	3	Lotus_corniculatus	60	0
Site_3	Before	3	Lotus_corniculatus	24	0
Site_3	Rem_3sp	3	Lotus_corniculatus	60	0
Site_3	Before	3	Medicago_lupulina	574	1
Site_3	Rem_1sp	3	Medicago_lupulina	574	2
Site_3	Rem_1sp	3	Plantago_media	2	2
Site_3	Before	3	Plantago_media	5	2
Site_3	Rem_1sp	3	Polygala_vulgaris	14	0
Site_3	Rem_1sp	3	Polygala_vulgaris	14	0
Site_3	Before	3	Polygala_vulgaris	14	0
Site_3	Before	3	Polygala_vulgaris	14	0
Site_3	Before	3	Polygala_vulgaris	14	0
Site_3	Rem_1sp	3	Polygala_vulgaris	14	0
Site_3	Rem_3sp	3	Securigera_varia	36	4
Site_3	Rem_2sp	3	Securigera_varia	36	0
Site_3	Rem_1sp	3	Securigera_varia	36	0
Site_3	Rem_2sp	3	Securigera_varia	36	0
Site_3	Rem_1sp	3	Securigera_varia	36	0
Site_3	Rem_1sp	3	Securigera_varia	36	0
Site_3	Rem_2sp	3	Securigera_varia	36	0
Site_3	Rem_4sp	3	Securigera_varia	36	0
Site_3	Before	3	Securigera_varia	22	2
Site_3	Before	3	Trifolium_medium	98	0
Site_3	Rem_3sp	3	Trifolium_medium	19	2
Site_3	Rem_4sp	3	Trifolium_medium	19	0
Site_3	Rem_3sp	3	Trifolium_medium	19	1
Site_3	Before	3	Trifolium_medium	98	0
Site_3	Rem_4sp	3	Trifolium_medium	19	0
Site_3	Rem_2sp	3	Trifolium_medium	19	1
Site_3	Before	3	Trifolium_medium	98	0
Site_3	Rem_1sp	3	Trifolium_medium	58	1
Site_3	Rem_4sp	4	Achillea_millefolium	178	6
Site_3	Rem_2sp	4	Achillea_millefolium	178	7
Site_3	Rem_3sp	4	Achillea_millefolium	178	6
Site_3	Rem_2sp	4	Achillea_millefolium	178	4
Site_3	Rem_1sp	4	Achillea_millefolium	178	1
Site_3	Rem_3sp	4	Achillea_millefolium	178	5
Site_3	Rem_4sp	4	Achillea_millefolium	178	5
Site_3	Rem_4sp	4	Achillea_millefolium	178	3
Site_3	Rem_1sp	4	Achillea_millefolium	178	6
Site_3	Rem_2sp	4	Achillea_millefolium	178	15
Site_3	Rem_1sp	4	Achillea_millefolium	178	7
Site_3	Before	4	Achillea_millefolium	178	1
Site_3	Rem_3sp	4	Achillea_millefolium	178	7
Site_3	Rem_4sp	4	Achillea_millefolium	178	3
Site_3	Before	4	Aegopodium_podagraria	15168	15
Site_3	Rem_2sp	4	Aegopodium_podagraria	15168	0
Site_3	Rem_2sp	4	Aegopodium_podagraria	15168	0
Site_3	Before	4	Aegopodium_podagraria	15168	13
Site_3	Before	4	Aegopodium_podagraria	15168	1
Site_3	Rem_2sp	4	Aegopodium_podagraria	15168	0
Site_3	Rem_3sp	4	Centaurea_scabiosa	57	1
Site_3	Rem_2sp	4	Centaurea_scabiosa	57	1
Site_3	Rem_4sp	4	Centaurea_scabiosa	57	1
Site_3	Rem_1sp	4	Centaurea_scabiosa	57	1
Site_3	Rem_1sp	4	Centaurea_scabiosa	57	1
Site_3	Rem_3sp	4	Centaurea_scabiosa	57	2
Site_3	Before	4	Galium_verum	73	2
Site_3	Rem_3sp	4	Galium_verum	73	4
Site_3	Rem_1sp	4	Galium_verum	73	1
Site_3	Rem_2sp	4	Galium_verum	73	1
Site_3	Rem_1sp	4	Galium_verum	73	4
Site_3	Rem_4sp	4	Galium_verum	73	4
Site_3	Before	4	Galium_verum	73	1
Site_3	Rem_2sp	4	Galium_verum	73	2
Site_3	Rem_1sp	4	Knautia_arvensis	148	6
Site_3	Rem_2sp	4	Knautia_arvensis	148	3
Site_3	Rem_2sp	4	Knautia_arvensis	148	2
Site_3	Rem_2sp	4	Knautia_arvensis	148	4
Site_3	Rem_1sp	4	Knautia_arvensis	148	4
Site_3	Rem_1sp	4	Knautia_arvensis	148	1
Site_3	Before	4	Knautia_arvensis	148	1
Site_3	Before	4	Knautia_arvensis	148	1
Site_3	Rem_3sp	4	Origanum_vulgare	346	1
Site_3	Rem_3sp	4	Origanum_vulgare	346	4
Site_3	Rem_1sp	4	Securigera_varia	3	0
Site_3	Rem_2sp	4	Securigera_varia	3	0
Site_3	Rem_2sp	4	Securigera_varia	3	0
Site_3	Rem_4sp	4	Securigera_varia	3	0
Site_3	Rem_4sp	4	Securigera_varia	3	0
Site_3	Rem_4sp	4	Securigera_varia	3	0
Site_3	Rem_3sp	4	Securigera_varia	3	1
Site_3	Before	4	Securigera_varia	3	1
Site_3	Rem_4sp	4	Securigera_varia	3	0
Site_3	Rem_3sp	4	Securigera_varia	3	0
Site_3	Rem_1sp	4	Securigera_varia	3	0
Site_3	Rem_2sp	4	Securigera_varia	3	0
Site_3	Rem_1sp	4	Securigera_varia	3	0
Site_3	Before	4	Trifolium_medium	87	0
Site_3	Rem_1sp	4	Trifolium_medium	87	0
Site_3	Rem_1sp	4	Trifolium_medium	87	0
Site_3	Rem_3sp	4	Trifolium_medium	87	1
Site_3	Rem_4sp	4	Trifolium_medium	87	0
Site_3	Rem_2sp	4	Trifolium_medium	87	3
Site_3	Rem_1sp	4	Trifolium_medium	87	0
Site_3	Before	4	Trifolium_medium	87	0
Site_3	Rem_4sp	4	Trifolium_medium	87	0
Site_3	Before	4	Trifolium_medium	87	0
Site_3	Rem_4sp	4	Trifolium_medium	87	0
Site_3	Before	4	Trifolium_medium	87	0
Site_3	Rem_4sp	4	Trifolium_medium	87	0
Site_3	Before	4	Trifolium_medium	87	0
Site_3	Rem_3sp	4	Trifolium_medium	87	1
Site_3	Before	4	Veronica_austriaca	876	6
Site_3	Rem_2sp	4	Veronica_austriaca	876	0
Site_3	Rem_2sp	4	Veronica_austriaca	876	0
Site_3	Rem_1sp	4	Veronica_austriaca	876	1
Site_3	Rem_1sp	4	Veronica_austriaca	876	3
Site_3	Before	4	Veronica_austriaca	876	2
Site_3	Before	4	Veronica_austriaca	876	7
Site_3	Rem_2sp	4	Veronica_austriaca	876	0
Site_3	Before	4	Veronica_austriaca	876	6
Site_3	Rem_2sp	5	Agrimonia_eupatoria	6	0
Site_3	Rem_3sp	5	Agrimonia_eupatoria	6	0
Site_3	Rem_3sp	5	Agrimonia_eupatoria	6	0
Site_3	Rem_2sp	5	Agrimonia_eupatoria	6	0
Site_3	Rem_2sp	5	Agrimonia_eupatoria	6	0
Site_3	Rem_3sp	5	Agrimonia_eupatoria	6	0
Site_3	Rem_1sp	5	Agrimonia_eupatoria	6	0
Site_3	Rem_4sp	5	Agrimonia_eupatoria	6	0
Site_3	Rem_4sp	5	Agrimonia_eupatoria	6	0
Site_3	Rem_4sp	5	Agrimonia_eupatoria	6	0
Site_3	Rem_2sp	5	Agrimonia_eupatoria	6	0
Site_3	Rem_1sp	5	Agrimonia_eupatoria	6	0
Site_3	Rem_1sp	5	Agrimonia_eupatoria	6	0
Site_3	Rem_2sp	5	Galium_verum	905	1
Site_3	Rem_3sp	5	Galium_verum	905	1
Site_3	Rem_3sp	5	Galium_verum	905	1
Site_3	Rem_2sp	5	Galium_verum	905	5
Site_3	Rem_4sp	5	Galium_verum	905	0
Site_3	Rem_2sp	5	Galium_verum	905	3
Site_3	Rem_4sp	5	Galium_verum	905	0
Site_3	Before	5	Galium_verum	76	1
Site_3	Rem_1sp	5	Galium_verum	905	1
Site_3	Rem_1sp	5	Galium_verum	905	1
Site_3	Rem_4sp	5	Galium_verum	905	0
Site_3	Rem_2sp	5	Helianthemum_nummularium	6	1
Site_3	Rem_4sp	5	Helianthemum_nummularium	17	1
Site_3	Rem_3sp	5	Helianthemum_nummularium	17	0
Site_3	Before	5	Helianthemum_nummularium	17	3
Site_3	Rem_3sp	5	Helianthemum_nummularium	17	0
Site_3	Rem_1sp	5	Helianthemum_nummularium	17	3
Site_3	Rem_3sp	5	Helianthemum_nummularium	17	0
Site_3	Rem_2sp	5	Helianthemum_nummularium	6	2
Site_3	Rem_2sp	5	Knautia_arvensis	54	4
Site_3	Before	5	Knautia_arvensis	104	1
Site_3	Before	5	Knautia_arvensis	104	1
Site_3	Rem_2sp	5	Knautia_arvensis	54	1
Site_3	Rem_1sp	5	Knautia_arvensis	54	3
Site_3	Rem_1sp	5	Lathyrus_pratensis	45	0
Site_3	Rem_1sp	5	Lathyrus_pratensis	45	0
Site_3	Before	5	Lathyrus_pratensis	45	0
Site_3	Rem_1sp	5	Lathyrus_pratensis	45	0
Site_3	Before	5	Lathyrus_pratensis	45	0
Site_3	Before	5	Lathyrus_pratensis	45	0
Site_3	Rem_3sp	5	Origanum_vulgare	346	12
Site_3	Rem_2sp	5	Origanum_vulgare	346	4
Site_3	Before	5	Origanum_vulgare	519	0
Site_3	Rem_3sp	5	Origanum_vulgare	346	4
Site_3	Rem_2sp	5	Origanum_vulgare	346	6
Site_3	Rem_2sp	5	Origanum_vulgare	346	1
Site_3	Rem_3sp	5	Origanum_vulgare	346	15
Site_3	Rem_1sp	5	Origanum_vulgare	389	2
Site_3	Before	5	Origanum_vulgare	519	0
Site_3	Before	5	Origanum_vulgare	519	0
Site_3	Rem_3sp	5	Securigera_varia	39	0
Site_3	Rem_1sp	5	Securigera_varia	39	1
Site_3	Rem_3sp	5	Securigera_varia	39	0
Site_3	Rem_2sp	5	Securigera_varia	39	0
Site_3	Rem_4sp	5	Securigera_varia	39	2
Site_3	Rem_4sp	5	Securigera_varia	39	0
Site_3	Rem_2sp	5	Securigera_varia	39	0
Site_3	Rem_2sp	5	Securigera_varia	39	0
Site_3	Rem_2sp	5	Securigera_varia	39	0
Site_3	Rem_4sp	5	Securigera_varia	39	1
Site_3	Before	5	Securigera_varia	22	4
Site_3	Rem_3sp	5	Securigera_varia	39	0
Site_3	Rem_2sp	5	Thymus_pulegioides	39	0
Site_3	Rem_2sp	5	Thymus_pulegioides	39	0
Site_3	Rem_1sp	5	Thymus_pulegioides	39	0
Site_3	Rem_3sp	5	Thymus_pulegioides	39	0
Site_3	Rem_3sp	5	Thymus_pulegioides	39	0
Site_3	Rem_3sp	5	Thymus_pulegioides	39	0
[truncated: 85 more rows]
