# Supplementary material for: Experimental loss of generalist plants reveals alterations in plant-pollinator interactions and a constrained flexibility of foraging
Source: Sci Rep. 2019 May 14;9:7376. doi: 10.1038/s41598-019-43553-4 (PMC6517441; doi:10.1038/s41598-019-43553-4)
Supplement: Supplementary file 4 — Dataset 3 [file 41598_2019_43553_MOESM4_ESM.csv]

site	removal_event	plant_id	Pollent_tubes_counts
Site_1	Before	Agrimonia_eupatoria	0
Site_1	Before	Agrimonia_eupatoria	1
Site_1	Before	Agrimonia_eupatoria	0
Site_1	Before	Agrimonia_eupatoria	5
Site_1	Before	Agrimonia_eupatoria	0
Site_1	Before	Agrimonia_eupatoria	0
Site_1	Before	Agrimonia_eupatoria	1
Site_1	Before	Agrimonia_eupatoria	1
Site_1	Before	Agrimonia_eupatoria	2
Site_1	Before	Agrimonia_eupatoria	0
Site_1	Before	Astragalus_glycyphyllos	126
Site_1	Before	Astragalus_glycyphyllos	260
Site_1	Before	Astragalus_glycyphyllos	63
Site_1	Before	Lathyrus_pratensis	1
Site_1	Before	Lathyrus_pratensis	1
Site_1	Before	Lathyrus_pratensis	3
Site_1	Before	Lathyrus_pratensis	1
Site_1	Before	Lathyrus_pratensis	0
Site_1	Before	Lathyrus_pratensis	0
Site_1	Before	Lathyrus_pratensis	0
Site_1	Before	Lathyrus_pratensis	3
Site_1	Before	Lathyrus_pratensis	4
Site_1	Before	Lathyrus_pratensis	0
Site_1	Before	Lotus_corniculatus	19
Site_1	Before	Lotus_corniculatus	4
Site_1	Before	Lotus_corniculatus	74
Site_1	Before	Lotus_corniculatus	27
Site_1	Before	Lotus_corniculatus	11
Site_1	Before	Lotus_corniculatus	31
Site_1	Before	Lotus_corniculatus	39
Site_1	Before	Lotus_corniculatus	2
Site_1	Before	Lotus_corniculatus	36
Site_1	Before	Lotus_corniculatus	24
Site_1	Before	Melampyrum_pratense	74
Site_1	Before	Melampyrum_pratense	9
Site_1	Before	Melampyrum_pratense	64
Site_1	Before	Melampyrum_pratense	26
Site_1	Before	Melampyrum_pratense	7
Site_1	Before	Trifolium_medium	47
Site_1	Before	Trifolium_medium	4
Site_1	Before	Trifolium_medium	43
Site_1	Before	Trifolium_medium	44
Site_1	Before	Trifolium_medium	0
Site_1	Before	Trifolium_medium	41
Site_1	Before	Trifolium_medium	0
Site_1	Before	Trifolium_medium	1
Site_1	Before	Trifolium_medium	25
Site_1	Before	Trifolium_medium	54
Site_1	Before	Trifolium_medium	34
Site_1	Before	Trifolium_medium	35
Site_1	Before	Trifolium_medium	45
Site_1	Before	Trifolium_medium	46
Site_1	Before	Trifolium_medium	54
Site_1	Before	Trifolium_medium	14
Site_2	Before	Securigera_varia	20
Site_2	Before	Securigera_varia	0
Site_2	Before	Securigera_varia	6
Site_2	Before	Trifolium_medium	108
Site_2	Before	Trifolium_medium	9
Site_2	Before	Trifolium_medium	31
Site_2	Before	Trifolium_medium	23
Site_2	Before	Trifolium_medium	84
Site_2	Before	Trifolium_medium	39
Site_2	Before	Trifolium_medium	107
Site_2	Before	Trifolium_medium	43
Site_2	Before	Trifolium_medium	0
Site_2	Before	Trifolium_medium	49
Site_2	Before	Trifolium_medium	62
Site_2	Before	Trifolium_medium	163
Site_2	Before	Trifolium_medium	11
Site_2	Before	Trifolium_medium	66
Site_2	Before	Trifolium_medium	0
Site_2	Before	Trifolium_medium	41
Site_2	Before	Trifolium_medium	0
Site_2	Before	Trifolium_medium	104
Site_2	Before	Trifolium_medium	0
Site_2	Before	Trifolium_medium	101
Site_2	Before	Securigera_varia	1
Site_2	Before	Agrimonia_eupatoria	2
Site_2	Before	Agrimonia_eupatoria	0
Site_2	Before	Agrimonia_eupatoria	3
Site_2	Before	Agrimonia_eupatoria	0
Site_2	Before	Agrimonia_eupatoria	0
Site_2	Before	Agrimonia_eupatoria	0
Site_2	Before	Agrimonia_eupatoria	0
Site_2	Before	Agrimonia_eupatoria	0
Site_2	Before	Agrimonia_eupatoria	0
Site_2	Before	Agrimonia_eupatoria	4
Site_2	Before	Agrimonia_eupatoria	8
Site_2	Before	Agrimonia_eupatoria	0
Site_2	Before	Agrimonia_eupatoria	0
Site_2	Before	Agrimonia_eupatoria	0
Site_2	Before	Agrimonia_eupatoria	2
Site_2	Before	Agrimonia_eupatoria	6
Site_2	Before	Agrimonia_eupatoria	0
Site_2	Before	Agrimonia_eupatoria	0
Site_2	Before	Agrimonia_eupatoria	1
Site_2	Before	Agrimonia_eupatoria	0
Site_2	Before	Agrimonia_eupatoria	0
Site_2	Before	Lathyrus_pratensis	21
Site_2	Before	Lathyrus_pratensis	0
Site_2	Before	Lathyrus_pratensis	80
Site_2	Before	Lathyrus_pratensis	13
Site_2	Before	Lathyrus_pratensis	75
Site_2	Before	Lathyrus_pratensis	0
Site_2	Before	Lathyrus_pratensis	39
Site_2	Before	Lotus_corniculatus	47
Site_2	Before	Lotus_corniculatus	18
Site_2	Before	Lotus_corniculatus	13
Site_2	Before	Lotus_corniculatus	75
Site_2	Before	Lotus_corniculatus	17
Site_2	Before	Lotus_corniculatus	4
Site_2	Before	Lotus_corniculatus	14
Site_2	Before	Lotus_corniculatus	31
Site_2	Before	Lotus_corniculatus	8
Site_2	Before	Securigera_varia	9
Site_2	Before	Securigera_varia	6
Site_2	Before	Securigera_varia	17
Site_2	Before	Securigera_varia	61
Site_2	Before	Securigera_varia	0
Site_2	Before	Securigera_varia	43
Site_2	Before	Securigera_varia	28
Site_2	Before	Securigera_varia	3
Site_2	Before	Securigera_varia	1
Site_2	Before	Securigera_varia	2
Site_2	Before	Securigera_varia	0
Site_2	Before	Securigera_varia	0
Site_2	Before	Securigera_varia	26
Site_2	Before	Securigera_varia	19
Site_2	Before	Securigera_varia	0
Site_2	Before	Securigera_varia	0
Site_2	Before	Securigera_varia	0
Site_2	Before	Securigera_varia	0
Site_2	Before	Securigera_varia	17
Site_1	Rem_1sp	Lathyrus_pratensis	0
Site_1	Rem_1sp	Lotus_corniculatus	26
Site_1	Rem_1sp	Lotus_corniculatus	48
Site_1	Rem_1sp	Lotus_corniculatus	19
Site_1	Rem_1sp	Lotus_corniculatus	15
Site_1	Rem_1sp	Lotus_corniculatus	29
Site_1	Rem_1sp	Melampyrum_pratense	23
Site_1	Rem_1sp	Melampyrum_pratense	27
Site_1	Rem_1sp	Melampyrum_pratense	1
Site_1	Rem_1sp	Melampyrum_pratense	2
Site_1	Rem_1sp	Melampyrum_pratense	13
Site_1	Rem_1sp	Trifolium_medium	0
Site_1	Rem_1sp	Trifolium_medium	0
Site_1	Rem_1sp	Trifolium_medium	0
Site_1	Rem_1sp	Trifolium_medium	1
Site_1	Rem_1sp	Trifolium_medium	0
Site_1	Rem_1sp	Trifolium_medium	1
Site_1	Rem_1sp	Trifolium_medium	0
Site_2	Rem_1sp	Lotus_corniculatus	0
Site_2	Rem_1sp	Lotus_corniculatus	7
Site_2	Rem_1sp	Lotus_corniculatus	35
Site_2	Rem_1sp	Lotus_corniculatus	43
Site_2	Rem_1sp	Lotus_corniculatus	15
Site_2	Rem_1sp	Lotus_corniculatus	35
Site_1	Rem_1sp	Lathyrus_pratensis	10
Site_1	Rem_1sp	Lathyrus_pratensis	3
Site_1	Rem_1sp	Lathyrus_pratensis	9
Site_1	Rem_1sp	Lathyrus_pratensis	0
Site_1	Rem_1sp	Lathyrus_pratensis	44
Site_1	Rem_1sp	Lathyrus_pratensis	37
Site_1	Rem_1sp	Lathyrus_pratensis	19
Site_1	Rem_1sp	Lathyrus_pratensis	0
Site_1	Rem_1sp	Lathyrus_pratensis	19
Site_1	Rem_1sp	Lathyrus_pratensis	6
Site_1	Rem_1sp	Lathyrus_pratensis	0
Site_1	Rem_1sp	Lathyrus_pratensis	13
Site_1	Rem_1sp	Lathyrus_pratensis	7
Site_1	Rem_1sp	Lathyrus_pratensis	0
Site_1	Rem_1sp	Lotus_corniculatus	92
Site_1	Rem_1sp	Lotus_corniculatus	28
Site_1	Rem_1sp	Lotus_corniculatus	73
Site_1	Rem_1sp	Agrimonia_eupatoria	0
Site_1	Rem_1sp	Agrimonia_eupatoria	0
Site_1	Rem_1sp	Agrimonia_eupatoria	0
Site_1	Rem_1sp	Agrimonia_eupatoria	1
Site_1	Rem_1sp	Agrimonia_eupatoria	2
Site_1	Rem_1sp	Agrimonia_eupatoria	4
Site_1	Rem_1sp	Agrimonia_eupatoria	5
Site_1	Rem_1sp	Agrimonia_eupatoria	0
Site_1	Rem_1sp	Agrimonia_eupatoria	7
Site_1	Rem_1sp	Agrimonia_eupatoria	3
Site_1	Rem_1sp	Astragalus_glycyphyllos	9
Site_1	Rem_1sp	Astragalus_glycyphyllos	15
Site_1	Rem_1sp	Astragalus_glycyphyllos	87
Site_1	Rem_1sp	Astragalus_glycyphyllos	165
Site_1	Rem_1sp	Astragalus_glycyphyllos	0
Site_1	Rem_1sp	Campanula_patula	131
Site_1	Rem_1sp	Campanula_patula	12
Site_1	Rem_1sp	Campanula_patula	53
Site_1	Rem_1sp	Genista_tinctoria	1
Site_1	Rem_1sp	Genista_tinctoria	8
Site_1	Rem_1sp	Genista_tinctoria	6
Site_1	Rem_1sp	Genista_tinctoria	1
Site_1	Rem_1sp	Genista_tinctoria	0
Site_2	Rem_1sp	Agrimonia_eupatoria	4
Site_2	Rem_1sp	Agrimonia_eupatoria	4
Site_2	Rem_1sp	Agrimonia_eupatoria	0
Site_2	Rem_1sp	Agrimonia_eupatoria	0
Site_2	Rem_1sp	Agrimonia_eupatoria	2
Site_2	Rem_1sp	Agrimonia_eupatoria	2
Site_2	Rem_1sp	Agrimonia_eupatoria	1
Site_2	Rem_1sp	Agrimonia_eupatoria	4
Site_2	Rem_1sp	Agrimonia_eupatoria	1
Site_2	Rem_1sp	Agrimonia_eupatoria	2
Site_2	Rem_1sp	Agrimonia_eupatoria	7
Site_2	Rem_1sp	Agrimonia_eupatoria	2
Site_2	Rem_1sp	Agrimonia_eupatoria	4
Site_2	Rem_1sp	Agrimonia_eupatoria	4
Site_2	Rem_1sp	Agrimonia_eupatoria	9
Site_2	Rem_1sp	Agrimonia_eupatoria	7
Site_2	Rem_1sp	Agrimonia_eupatoria	0
Site_2	Rem_1sp	Agrimonia_eupatoria	6
Site_2	Rem_1sp	Hypericum_perforatum	10
Site_2	Rem_1sp	Hypericum_perforatum	56
Site_2	Rem_1sp	Hypericum_perforatum	48
Site_2	Rem_1sp	Hypericum_perforatum	46
Site_2	Rem_1sp	Hypericum_perforatum	8
Site_2	Rem_1sp	Hypericum_perforatum	51
Site_2	Rem_1sp	Hypericum_perforatum	16
Site_2	Rem_1sp	Hypericum_perforatum	33
Site_2	Rem_1sp	Lathyrus_pratensis	37
Site_2	Rem_1sp	Lathyrus_pratensis	1
Site_2	Rem_1sp	Lathyrus_pratensis	81
Site_2	Rem_1sp	Lathyrus_pratensis	11
Site_2	Rem_1sp	Lathyrus_pratensis	31
Site_2	Rem_1sp	Lathyrus_pratensis	27
Site_2	Rem_1sp	Lathyrus_pratensis	17
Site_2	Rem_1sp	Lathyrus_pratensis	7
Site_2	Rem_1sp	Lathyrus_pratensis	12
Site_2	Rem_1sp	Lotus_corniculatus	84
Site_2	Rem_1sp	Lotus_corniculatus	21
Site_2	Rem_1sp	Lotus_corniculatus	67
Site_2	Rem_1sp	Lotus_corniculatus	37
Site_2	Rem_1sp	Lotus_corniculatus	15
Site_2	Rem_1sp	Lotus_corniculatus	33
Site_2	Rem_1sp	Lotus_corniculatus	74
Site_2	Rem_1sp	Lotus_corniculatus	16
Site_2	Rem_1sp	Lotus_corniculatus	14
Site_2	Rem_1sp	Lotus_corniculatus	9
Site_2	Rem_1sp	Lotus_corniculatus	15
Site_2	Rem_1sp	Lotus_corniculatus	45
Site_2	Rem_1sp	Lotus_corniculatus	14
Site_2	Rem_1sp	Trifolium_medium	8
Site_2	Rem_1sp	Trifolium_medium	26
Site_2	Rem_1sp	Trifolium_medium	6
Site_2	Rem_1sp	Trifolium_medium	0
Site_2	Rem_1sp	Trifolium_medium	0
Site_2	Rem_1sp	Trifolium_medium	0
Site_2	Rem_1sp	Securigera_varia	19
Site_2	Rem_1sp	Securigera_varia	2
Site_2	Rem_1sp	Securigera_varia	0
Site_2	Rem_1sp	Securigera_varia	11
Site_2	Rem_1sp	Securigera_varia	4
Site_2	Rem_1sp	Securigera_varia	3
Site_2	Rem_1sp	Trifolium_medium	48
Site_1	Rem_2sp	Agrimonia_eupatoria	6
Site_1	Rem_2sp	Agrimonia_eupatoria	9
Site_1	Rem_2sp	Agrimonia_eupatoria	15
Site_1	Rem_2sp	Agrimonia_eupatoria	4
Site_1	Rem_2sp	Agrimonia_eupatoria	10
Site_1	Rem_2sp	Agrimonia_eupatoria	2
Site_1	Rem_2sp	Trifolium_medium	3
Site_1	Rem_2sp	Trifolium_medium	5
Site_1	Rem_2sp	Trifolium_medium	17
Site_2	Rem_2sp	Hypericum_perforatum	86
Site_2	Rem_2sp	Hypericum_perforatum	25
Site_2	Rem_2sp	Hypericum_perforatum	102
Site_2	Rem_2sp	Hypericum_perforatum	93
Site_2	Rem_2sp	Hypericum_perforatum	121
Site_2	Rem_2sp	Lathyrus_pratensis	11
Site_2	Rem_2sp	Lathyrus_pratensis	0
Site_2	Rem_2sp	Lathyrus_pratensis	57
Site_2	Rem_2sp	Lathyrus_pratensis	0
Site_2	Rem_2sp	Lathyrus_pratensis	0
Site_2	Rem_2sp	Lathyrus_pratensis	1
Site_2	Rem_2sp	Lathyrus_pratensis	21
Site_2	Rem_2sp	Lathyrus_pratensis	0
Site_2	Rem_2sp	Lathyrus_pratensis	17
Site_2	Rem_2sp	Lotus_corniculatus	49
Site_2	Rem_2sp	Lotus_corniculatus	23
Site_2	Rem_2sp	Lotus_corniculatus	136
Site_2	Rem_2sp	Lotus_corniculatus	24
Site_2	Rem_2sp	Lotus_corniculatus	113
Site_2	Rem_2sp	Lotus_corniculatus	47
Site_2	Rem_2sp	Lotus_corniculatus	18
Site_2	Rem_2sp	Securigera_varia	15
Site_2	Rem_2sp	Securigera_varia	9
Site_2	Rem_2sp	Securigera_varia	7
Site_2	Rem_2sp	Securigera_varia	28
Site_2	Rem_2sp	Securigera_varia	14
Site_2	Rem_2sp	Securigera_varia	16
Site_2	Rem_2sp	Securigera_varia	0
Site_2	Rem_2sp	Securigera_varia	41
Site_2	Rem_2sp	Securigera_varia	57
Site_2	Rem_2sp	Securigera_varia	1
Site_2	Rem_2sp	Securigera_varia	16
Site_2	Rem_2sp	Securigera_varia	74
Site_2	Rem_2sp	Securigera_varia	7
Site_2	Rem_2sp	Securigera_varia	14
Site_2	Rem_2sp	Securigera_varia	15
Site_2	Rem_2sp	Securigera_varia	0
Site_2	Rem_2sp	Securigera_varia	0
Site_2	Rem_2sp	Securigera_varia	11
Site_2	Rem_2sp	Securigera_varia	20
Site_2	Rem_2sp	Securigera_varia	0
Site_2	Rem_2sp	Trifolium_medium	0
Site_2	Rem_2sp	Trifolium_medium	0
Site_2	Rem_2sp	Trifolium_medium	0
Site_2	Rem_2sp	Trifolium_medium	0
Site_2	Rem_2sp	Trifolium_medium	2
Site_2	Rem_2sp	Trifolium_medium	0
Site_2	Rem_2sp	Trifolium_medium	0
Site_2	Rem_2sp	Trifolium_medium	29
Site_2	Rem_2sp	Trifolium_medium	1
Site_2	Rem_2sp	Trifolium_medium	8
Site_2	Rem_2sp	Trifolium_medium	7
Site_2	Rem_2sp	Trifolium_medium	0
Site_2	Rem_2sp	Trifolium_medium	0
Site_2	Rem_2sp	Trifolium_medium	0
Site_2	Rem_2sp	Trifolium_medium	52
Site_2	Rem_2sp	Trifolium_medium	66
Site_1	Rem_2sp	Astragalus_glycyphyllos	73
Site_1	Rem_2sp	Astragalus_glycyphyllos	0
Site_1	Rem_2sp	Campanula_patula	121
Site_1	Rem_2sp	Campanula_patula	94
Site_1	Rem_2sp	Campanula_patula	87
Site_1	Rem_2sp	Genista_tinctoria	29
Site_1	Rem_2sp	Genista_tinctoria	1
Site_1	Rem_2sp	Genista_tinctoria	24
Site_1	Rem_2sp	Genista_tinctoria	5
Site_1	Rem_2sp	Genista_tinctoria	33
Site_1	Rem_2sp	Lathyrus_pratensis	6
Site_1	Rem_2sp	Lathyrus_pratensis	1
Site_1	Rem_2sp	Lathyrus_pratensis	0
Site_1	Rem_2sp	Melampyrum_pratense	14
Site_1	Rem_2sp	Melampyrum_pratense	47
Site_1	Rem_2sp	Melampyrum_pratense	28
Site_1	Rem_2sp	Trifolium_medium	0
Site_1	Rem_2sp	Trifolium_medium	12
Site_1	Rem_2sp	Trifolium_medium	69
Site_1	Rem_2sp	Trifolium_medium	31
Site_1	Rem_2sp	Trifolium_medium	0
Site_2	Rem_2sp	Hypericum_perforatum	78
Site_2	Rem_2sp	Hypericum_perforatum	94
Site_2	Rem_2sp	Hypericum_perforatum	93
Site_1	Rem_2sp	Agrimonia_eupatoria	6
Site_1	Rem_2sp	Agrimonia_eupatoria	3
Site_1	Rem_2sp	Astragalus_glycyphyllos	0
Site_1	Rem_2sp	Agrimonia_eupatoria	3
Site_1	Rem_2sp	Agrimonia_eupatoria	7
Site_2	Rem_3sp	Trifolium_medium	0
Site_2	Rem_3sp	Trifolium_medium	28
Site_2	Rem_3sp	Trifolium_medium	0
Site_2	Rem_3sp	Trifolium_medium	0
Site_2	Rem_3sp	Trifolium_medium	0
Site_2	Rem_3sp	Trifolium_medium	0
Site_2	Rem_3sp	Trifolium_medium	41
Site_2	Rem_3sp	Trifolium_medium	0
Site_2	Rem_3sp	Trifolium_medium	34
Site_2	Rem_3sp	Trifolium_medium	23
Site_2	Rem_3sp	Trifolium_medium	6
Site_2	Rem_3sp	Hypericum_perforatum	146
Site_2	Rem_3sp	Hypericum_perforatum	39
Site_2	Rem_3sp	Hypericum_perforatum	109
Site_2	Rem_3sp	Lotus_corniculatus	123
Site_2	Rem_3sp	Lotus_corniculatus	76
Site_2	Rem_3sp	Securigera_varia	91
Site_2	Rem_3sp	Securigera_varia	5
Site_2	Rem_3sp	Securigera_varia	32
Site_2	Rem_3sp	Securigera_varia	69
Site_2	Rem_3sp	Securigera_varia	80
Site_2	Rem_3sp	Securigera_varia	60
Site_2	Rem_3sp	Securigera_varia	0
Site_2	Rem_3sp	Securigera_varia	11
Site_2	Rem_3sp	Securigera_varia	0
Site_2	Rem_3sp	Securigera_varia	75
Site_2	Rem_3sp	Trifolium_medium	0
Site_2	Rem_3sp	Trifolium_medium	31
Site_2	Rem_3sp	Trifolium_medium	42
Site_2	Rem_3sp	Trifolium_medium	0
Site_2	Rem_3sp	Trifolium_medium	4
Site_2	Rem_3sp	Trifolium_medium	14
Site_2	Rem_3sp	Trifolium_medium	0
Site_2	Rem_3sp	Trifolium_medium	0
Site_2	Rem_3sp	Trifolium_medium	13
Site_1	Rem_3sp	Agrimonia_eupatoria	0
Site_1	Rem_3sp	Agrimonia_eupatoria	0
Site_1	Rem_3sp	Agrimonia_eupatoria	3
Site_1	Rem_3sp	Agrimonia_eupatoria	12
Site_1	Rem_3sp	Agrimonia_eupatoria	13
Site_1	Rem_3sp	Agrimonia_eupatoria	25
Site_1	Rem_3sp	Agrimonia_eupatoria	3
Site_1	Rem_3sp	Agrimonia_eupatoria	10
Site_1	Rem_3sp	Astragalus_glycyphyllos	27
Site_1	Rem_3sp	Astragalus_glycyphyllos	3
Site_1	Rem_3sp	Astragalus_glycyphyllos	98
Site_1	Rem_3sp	Astragalus_glycyphyllos	11
Site_1	Rem_3sp	Astragalus_glycyphyllos	50
Site_1	Rem_3sp	Astragalus_glycyphyllos	4
Site_1	Rem_3sp	Campanula_patula	117
Site_1	Rem_3sp	Campanula_patula	136
Site_1	Rem_3sp	Campanula_patula	270
Site_1	Rem_3sp	Campanula_patula	131
Site_1	Rem_3sp	Genista_tinctoria	44
Site_1	Rem_3sp	Genista_tinctoria	16
Site_1	Rem_3sp	Genista_tinctoria	48
Site_1	Rem_3sp	Genista_tinctoria	46
Site_1	Rem_3sp	Genista_tinctoria	13
Site_1	Rem_3sp	Genista_tinctoria	10
Site_1	Rem_3sp	Genista_tinctoria	0
Site_1	Rem_3sp	Hypericum_perforatum	34
Site_1	Rem_3sp	Hypericum_perforatum	74
Site_1	Rem_3sp	Hypericum_perforatum	76
Site_1	Rem_3sp	Hypericum_perforatum	108
Site_1	Rem_3sp	Lotus_corniculatus	107
Site_1	Rem_3sp	Lotus_corniculatus	18
Site_1	Rem_3sp	Lotus_corniculatus	56
Site_1	Rem_3sp	Lotus_corniculatus	79
Site_1	Rem_3sp	Lotus_corniculatus	0
Site_1	Rem_3sp	Lotus_corniculatus	0
Site_1	Rem_3sp	Lotus_corniculatus	0
Site_1	Rem_3sp	Melampyrum_pratense	24
Site_1	Rem_3sp	Melampyrum_pratense	84
Site_1	Rem_3sp	Melampyrum_pratense	44
Site_1	Rem_3sp	Melampyrum_pratense	51
Site_1	Rem_3sp	Melampyrum_pratense	23
Site_1	Rem_3sp	Trifolium_medium	30
Site_1	Rem_3sp	Trifolium_medium	0
Site_1	Rem_3sp	Trifolium_medium	0
Site_1	Rem_3sp	Trifolium_medium	7
Site_1	Rem_3sp	Trifolium_medium	0
Site_1	Rem_3sp	Trifolium_medium	0
Site_1	Rem_3sp	Trifolium_medium	1
Site_1	Rem_3sp	Trifolium_medium	0
Site_1	Rem_3sp	Trifolium_medium	0
Site_1	Rem_3sp	Trifolium_medium	26
Site_1	Rem_3sp	Trifolium_medium	0
Site_2	Rem_3sp	Trifolium_medium	0
Site_2	Rem_3sp	Trifolium_medium	5
Site_1	Rem_4sp	Agrimonia_eupatoria	0
Site_1	Rem_4sp	Agrimonia_eupatoria	21
Site_1	Rem_4sp	Agrimonia_eupatoria	2
Site_1	Rem_4sp	Agrimonia_eupatoria	0
Site_1	Rem_4sp	Agrimonia_eupatoria	12
Site_1	Rem_4sp	Astragalus_glycyphyllos	16
Site_1	Rem_4sp	Astragalus_glycyphyllos	0
Site_1	Rem_4sp	Astragalus_glycyphyllos	26
Site_1	Rem_4sp	Astragalus_glycyphyllos	9
Site_1	Rem_4sp	Campanula_patula	279
Site_1	Rem_4sp	Campanula_patula	216
Site_1	Rem_4sp	Campanula_patula	263
Site_1	Rem_4sp	Genista_tinctoria	18
Site_1	Rem_4sp	Genista_tinctoria	8
Site_1	Rem_4sp	Genista_tinctoria	1
Site_1	Rem_4sp	Genista_tinctoria	0
Site_1	Rem_4sp	Hypericum_perforatum	104
Site_1	Rem_4sp	Hypericum_perforatum	52
Site_1	Rem_4sp	Hypericum_perforatum	56
Site_1	Rem_4sp	Lathyrus_pratensis	61
Site_1	Rem_4sp	Lathyrus_pratensis	0
Site_1	Rem_4sp	Lathyrus_pratensis	0
Site_1	Rem_4sp	Lathyrus_pratensis	93
Site_1	Rem_4sp	Lathyrus_pratensis	16
Site_1	Rem_4sp	Lathyrus_pratensis	15
Site_1	Rem_4sp	Lathyrus_pratensis	0
Site_1	Rem_4sp	Lotus_corniculatus	0
Site_1	Rem_4sp	Lotus_corniculatus	37
Site_1	Rem_4sp	Lotus_corniculatus	33
Site_1	Rem_4sp	Lotus_corniculatus	1
Site_1	Rem_4sp	Melampyrum_pratense	24
Site_1	Rem_4sp	Melampyrum_pratense	31
Site_1	Rem_4sp	Trifolium_medium	49
Site_1	Rem_4sp	Trifolium_medium	15
Site_1	Rem_4sp	Trifolium_medium	48
Site_1	Rem_4sp	Trifolium_medium	0
Site_1	Rem_4sp	Trifolium_medium	36
Site_1	Rem_4sp	Trifolium_medium	58
Site_1	Rem_4sp	Agrimonia_eupatoria	0
Site_1	Rem_4sp	Agrimonia_eupatoria	4
Site_2	Rem_4sp	Hypericum_perforatum	48
Site_2	Rem_4sp	Hypericum_perforatum	63
Site_2	Rem_4sp	Hypericum_perforatum	83
Site_2	Rem_4sp	Hypericum_perforatum	5
Site_2	Rem_4sp	Hypericum_perforatum	31
Site_2	Rem_4sp	Hypericum_perforatum	72
Site_2	Rem_4sp	Hypericum_perforatum	69
Site_2	Rem_4sp	Hypericum_perforatum	21
Site_2	Rem_4sp	Lathyrus_pratensis	8
Site_2	Rem_4sp	Lathyrus_pratensis	21
Site_2	Rem_4sp	Lathyrus_pratensis	0
Site_2	Rem_4sp	Lathyrus_pratensis	0
Site_2	Rem_4sp	Lathyrus_pratensis	0
Site_2	Rem_4sp	Lathyrus_pratensis	7
Site_2	Rem_4sp	Lathyrus_pratensis	7
Site_2	Rem_4sp	Lotus_corniculatus	30
Site_2	Rem_4sp	Lotus_corniculatus	0
Site_2	Rem_4sp	Lotus_corniculatus	0
Site_2	Rem_4sp	Lotus_corniculatus	0
Site_2	Rem_4sp	Lotus_corniculatus	0
Site_2	Rem_4sp	Trifolium_medium	0
Site_2	Rem_4sp	Trifolium_medium	0
Site_2	Rem_4sp	Trifolium_medium	0
Site_2	Rem_4sp	Trifolium_medium	16
Site_2	Rem_4sp	Trifolium_medium	0
Site_2	Rem_4sp	Trifolium_medium	0
Site_2	Rem_4sp	Trifolium_medium	0
Site_2	Rem_4sp	Trifolium_medium	34
Site_2	Rem_4sp	Trifolium_medium	25
Site_2	Rem_4sp	Trifolium_medium	5
Site_2	Rem_4sp	Trifolium_medium	0
Site_2	Rem_4sp	Trifolium_medium	26
Site_2	Rem_4sp	Trifolium_medium	0
