# Supplementary material for: Experimental loss of generalist plants reveals alterations in plant-pollinator interactions and a constrained flexibility of foraging
Source: Sci Rep. 2019 May 14;9:7376. doi: 10.1038/s41598-019-43553-4 (PMC6517441; doi:10.1038/s41598-019-43553-4)
Supplement: Supplementary file 5 — Dataset 4 [file 41598_2019_43553_MOESM5_ESM.csv]

site	removal_event	plant_id	sugar_mg_standing_crop_per_flower
Site_2	Before	Lotus_corniculatus	0.642966666666667
Site_2	Before	Lathyrus_pratensis	0.64475
Site_2	Before	Lathyrus_pratensis	0.130766666666667
Site_2	Before	Lathyrus_pratensis	0.0537
Site_2	Before	Lathyrus_pratensis	0.07335
Site_2	Before	Lathyrus_pratensis	0.43
Site_2	Before	Trifolium_montanum	0.03762
Site_2	Before	Trifolium_montanum	0.2677
Site_2	Before	Lotus_corniculatus	0.0876333333333333
Site_2	Before	Melilotus_officinalis	0.39172
Site_2	Before	Melilotus_officinalis	0.24702
Site_2	Before	Lotus_corniculatus	0.39995
Site_2	Before	Veronica_austriaca	0.05815
Site_2	Before	Lotus_corniculatus	0.143
Site_2	Before	Lotus_corniculatus	1.4646
Site_2	Before	Securigera_varia	0.10324
Site_2	Before	Knautia_arvensis	0.02016
Site_2	Before	Knautia_arvensis	0.03374
Site_2	Before	Lotus_corniculatus	0.0825
Site_2	Before	Knautia_arvensis	0.07264
Site_2	Before	Medicago_lupulina	0.0357
Site_2	Before	Veronica_austriaca	0.03838
Site_2	Before	Knautia_arvensis	0.08218
Site_2	Before	Knautia_arvensis	0.07394
Site_2	Before	Trifolium_montanum	0.04506
Site_2	Before	Trifolium_montanum	0.05472
Site_2	Before	Securigera_varia	0.111233333333333
Site_2	Before	Trifolium_montanum	0.02428
Site_2	Before	Securigera_varia	0.09895
Site_2	Before	Securigera_varia	0.127533333333333
Site_2	Before	Trifolium_medium	0.095625
Site_2	Before	Medicago_lupulina	0.00446
Site_2	Before	Trifolium_medium	0.251825
Site_2	Before	Medicago_lupulina	0.01488
Site_2	Before	Securigera_varia	0.0287
Site_2	Before	Veronica_austriaca	0.2258
Site_2	Before	Veronica_austriaca	0.0124
Site_2	Before	Trifolium_medium	0.36085
Site_2	Before	Medicago_lupulina	0.01288
Site_2	Before	Medicago_lupulina	0.01212
Site_2	Before	Trifolium_medium	1.010075
Site_2	Before	Trifolium_medium	0.16685
Site_2	Before	Veronica_austriaca	0.274985714285714
Site_1	Rem_1sp	Melampyrum_pratense	0.0393666666666667
Site_1	Rem_1sp	Genista_tinctoria	0.0855666666666667
Site_1	Rem_1sp	Campanula_patula	0.1787
Site_1	Rem_1sp	Genista_tinctoria	8e-04
Site_1	Rem_1sp	Astragalus_glycyphyllos	0.9869
Site_1	Rem_1sp	Astragalus_glycyphyllos	2.59256666666667
Site_1	Rem_1sp	Lathyrus_pratensis	0.288125
Site_1	Rem_1sp	Lathyrus_pratensis	0.0421333333333333
Site_2	Rem_1sp	Trifolium_montanum	0.0122666666666667
Site_1	Rem_1sp	Lathyrus_pratensis	0.0807666666666667
Site_1	Rem_1sp	Galium_mollugo	0.0159
Site_2	Rem_1sp	Trifolium_medium	0.0399666666666667
Site_1	Rem_1sp	Trifolium_medium	0.0906333333333333
Site_1	Rem_1sp	Trifolium_medium	0.152666666666667
Site_1	Rem_1sp	Dianthus_deltoides	0.00576666666666667
Site_1	Rem_1sp	Galium_mollugo	0.005
Site_1	Rem_1sp	Melampyrum_pratense	0.067975
Site_2	Rem_1sp	Centaurea_scabiosa	0.66404
Site_1	Rem_1sp	Myosotis_arvensis	0.0037
Site_1	Rem_1sp	Galium_mollugo	0.16004
Site_1	Rem_1sp	Genista_tinctoria	0.10736
Site_1	Rem_1sp	Myosotis_arvensis	0.0015
Site_2	Rem_1sp	Hypericum_perforatum	0.6329
Site_2	Rem_1sp	Trifolium_montanum	0.21326
Site_2	Rem_1sp	Trifolium_montanum	0.0327
Site_2	Rem_1sp	Hypericum_perforatum	0.24555
Site_1	Rem_1sp	Knautia_arvensis	0.11058
Site_2	Rem_1sp	Securigera_varia	0.11305
Site_2	Rem_1sp	Trifolium_montanum	0.16794
Site_1	Rem_1sp	Campanula_patula	0.3425
Site_1	Rem_1sp	Melampyrum_pratense	0.0505666666666667
Site_2	Rem_1sp	Centaurea_scabiosa	6e-05
Site_2	Rem_1sp	Melilotus_officinalis	0.205775
Site_1	Rem_1sp	Trifolium_medium	0.4595
Site_2	Rem_1sp	Trifolium_medium	0.0416666666666667
Site_1	Rem_1sp	Myosotis_arvensis	0.0101
Site_2	Rem_1sp	Trifolium_medium	0.132775
Site_2	Rem_1sp	Trifolium_montanum	0.27854
Site_2	Rem_1sp	Melilotus_officinalis	0.09375
Site_2	Rem_1sp	Lathyrus_pratensis	0.249525
Site_2	Rem_1sp	Trifolium_montanum	0.00533333333333333
Site_2	Rem_1sp	Origanum_vulgare	0.0364333333333333
Site_2	Rem_1sp	Knautia_arvensis	0.0469666666666667
Site_1	Rem_1sp	Aegopodium_podagraria	0.01316
Site_1	Rem_1sp	Knautia_arvensis	0.04238
Site_2	Rem_1sp	Melilotus_officinalis	0.157125
Site_2	Rem_1sp	Securigera_varia	0.0722666666666667
Site_2	Rem_1sp	Origanum_vulgare	0.0089
Site_1	Rem_1sp	Campanula_patula	0.2221
Site_2	Rem_1sp	Origanum_vulgare	0.008925
Site_2	Rem_1sp	Lotus_corniculatus	0.3505
Site_1	Rem_1sp	Dianthus_deltoides	0.00123333333333333
Site_1	Rem_1sp	Aegopodium_podagraria	1.21432
Site_2	Rem_1sp	Knautia_arvensis	0.08955
Site_1	Rem_1sp	Dianthus_deltoides	0.0193333333333333
Site_2	Rem_1sp	Lathyrus_pratensis	1.3323
Site_2	Rem_1sp	Securigera_varia	0.0841666666666667
Site_1	Rem_1sp	Lotus_corniculatus	0.418525
Site_1	Rem_1sp	Knautia_arvensis	0.017
Site_2	Rem_1sp	Lotus_corniculatus	0.1649
Site_2	Rem_1sp	Lotus_corniculatus	0.366766666666667
Site_1	Rem_1sp	Lotus_corniculatus	0.72305
Site_1	Rem_2sp	Trifolium_medium	0.580775
Site_1	Rem_2sp	Myosotis_arvensis	0.030375
Site_1	Rem_2sp	Genista_tinctoria	0.03366
Site_1	Rem_2sp	Melampyrum_pratense	0.0539666666666667
Site_1	Rem_2sp	Melampyrum_pratense	0.712566666666667
Site_2	Rem_2sp	Hypericum_perforatum	1.1217
Site_2	Rem_2sp	Centaurea_scabiosa	1.3064
Site_1	Rem_2sp	Achillea_millefolium	0.0519428571428571
Site_1	Rem_2sp	Astragalus_glycyphyllos	0.749033333333333
Site_1	Rem_2sp	Achillea_millefolium	0.0313714285714286
Site_2	Rem_2sp	Lotus_corniculatus	0.0178
Site_2	Rem_2sp	Securigera_varia	0.08396
Site_1	Rem_2sp	Trifolium_medium	0.52178
Site_1	Rem_2sp	Myosotis_arvensis	0.00755
Site_1	Rem_2sp	Lathyrus_pratensis	0.759133333333333
Site_1	Rem_2sp	Potentilla_reptans	0.5673
Site_2	Rem_2sp	Trifolium_medium	0.81706
Site_2	Rem_2sp	Centaurea_scabiosa	2.84602
Site_2	Rem_2sp	Galium_mollugo	0.01796
Site_2	Rem_2sp	Trifolium_medium	0.55222
Site_2	Rem_2sp	Centaurea_scabiosa	1.3064
Site_2	Rem_2sp	Achillea_millefolium	0.026375
Site_2	Rem_2sp	Origanum_vulgare	0.007475
Site_1	Rem_2sp	Galium_mollugo	0.0122181818181818
Site_2	Rem_2sp	Lathyrus_pratensis	0.0014
Site_2	Rem_2sp	Lathyrus_pratensis	0.0170666666666667
Site_2	Rem_2sp	Hypericum_perforatum	0.2719
Site_1	Rem_2sp	Genista_tinctoria	0.06126
Site_1	Rem_2sp	Astragalus_glycyphyllos	0.772933333333333
Site_1	Rem_2sp	Trifolium_medium	0.220775
Site_1	Rem_2sp	Lotus_corniculatus	0.04175
Site_2	Rem_2sp	Hypericum_perforatum	0.299533333333333
Site_1	Rem_2sp	Knautia_arvensis	0.03096
Site_2	Rem_2sp	Galium_mollugo	0.01681
Site_2	Rem_2sp	Securigera_varia	0.1706
Site_2	Rem_2sp	Lotus_corniculatus	0.121633333333333
Site_2	Rem_2sp	Knautia_arvensis	0.067775
Site_1	Rem_2sp	Knautia_arvensis	0.04914
Site_2	Rem_2sp	Melilotus_officinalis	0.0351166666666667
Site_2	Rem_2sp	Melilotus_officinalis	0.01888
Site_1	Rem_2sp	Dianthus_deltoides	0.175433333333333
Site_1	Rem_2sp	Galium_mollugo	0.01511
Site_1	Rem_2sp	Dianthus_deltoides	0.104825
Site_1	Rem_2sp	Lotus_corniculatus	0.02508
Site_2	Rem_2sp	Inula_salicina	0.02044
Site_1	Rem_2sp	Campanula_patula	0.0131
Site_1	Rem_2sp	Aegopodium_podagraria	0.00676428571428571
Site_2	Rem_2sp	Origanum_vulgare	0.01105
Site_1	Rem_2sp	Aegopodium_podagraria	0.0302
Site_2	Rem_2sp	Achillea_millefolium	0.028775
Site_2	Rem_2sp	Knautia_arvensis	0.0021
Site_2	Rem_2sp	Inula_salicina	0.01818
Site_2	Rem_2sp	Lathyrus_pratensis	0.119166666666667
Site_1	Rem_3sp	Galium_verum	0.0119071428571429
Site_2	Rem_3sp	Securigera_varia	0.0833666666666667
Site_1	Rem_3sp	Genista_tinctoria	0.119475
Site_2	Rem_3sp	Securigera_varia	0.215833333333333
Site_1	Rem_3sp	Potentilla_reptans	1.356
Site_1	Rem_3sp	Myosotis_arvensis	0.00032
Site_2	Rem_3sp	Trifolium_montanum	0.004425
Site_1	Rem_3sp	Galium_verum	0.0177
Site_2	Rem_3sp	Knautia_arvensis	0.171
Site_1	Rem_3sp	Melampyrum_pratense	0.0501666666666667
Site_1	Rem_3sp	Potentilla_reptans	0.6789
Site_2	Rem_3sp	Lotus_corniculatus	0.05595
Site_1	Rem_3sp	Galium_mollugo	0.0216
Site_2	Rem_3sp	Lathyrus_pratensis	1.4262
Site_2	Rem_3sp	Trifolium_medium	1.19258
Site_1	Rem_3sp	Achillea_millefolium	0.00176
Site_1	Rem_3sp	Campanula_patula	0.27735
Site_1	Rem_3sp	Astragalus_glycyphyllos	0.45872
Site_1	Rem_3sp	Astragalus_glycyphyllos	0.6712
Site_1	Rem_3sp	Genista_tinctoria	0.293375
Site_2	Rem_3sp	Securigera_varia	0.169933333333333
Site_2	Rem_3sp	Galium_mollugo	0.01998
Site_1	Rem_3sp	Lotus_corniculatus	0.0221
Site_1	Rem_3sp	Melampyrum_pratense	0.1145
Site_2	Rem_3sp	Hypericum_perforatum	0.2291
Site_2	Rem_3sp	Knautia_arvensis	0.03658
Site_2	Rem_3sp	Inula_salicina	0.00065
Site_2	Rem_3sp	Origanum_vulgare	0.0026875
Site_2	Rem_3sp	Trifolium_medium	1.01828333333333
Site_2	Rem_3sp	Trifolium_medium	0.593
Site_1	Rem_3sp	Trifolium_medium	0.350483333333333
Site_1	Rem_3sp	Trifolium_medium	0.132775
Site_2	Rem_3sp	Hypericum_perforatum	0.3174
Site_1	Rem_3sp	Trifolium_medium	0.179583333333333
Site_1	Rem_3sp	Dianthus_deltoides	0.17005
Site_1	Rem_3sp	Dianthus_deltoides	0.07655
Site_1	Rem_3sp	Lotus_corniculatus	0.0364666666666667
Site_2	Rem_3sp	Achillea_millefolium	0.00908
Site_1	Rem_3sp	Campanula_patula	0.10435
Site_1	Rem_3sp	Aegopodium_podagraria	0.00335
Site_2	Rem_3sp	Lotus_corniculatus	0.3025
Site_2	Rem_3sp	Origanum_vulgare	0.01126
Site_1	Rem_3sp	Potentilla_reptans	0.9709
Site_1	Rem_3sp	Galium_mollugo	0.05137
Site_2	Rem_3sp	Melilotus_officinalis	0.09792
Site_2	Rem_3sp	Melilotus_officinalis	0.02348
Site_2	Rem_3sp	Achillea_millefolium	0.0095
Site_2	Rem_3sp	Knautia_arvensis	0.00586
Site_2	Rem_3sp	Inula_salicina	0.0508666666666667
Site_2	Rem_3sp	Medicago_lupulina	0.00554
Site_1	Rem_3sp	Hypericum_perforatum	2.5853
Site_2	Rem_3sp	Galium_mollugo	0.0351
Site_1	Rem_3sp	Aegopodium_podagraria	0.14092
Site_1	Rem_3sp	Hypericum_perforatum	2.5937
Site_2	Rem_3sp	Medicago_lupulina	0.54982
Site_2	Rem_3sp	Trifolium_montanum	0.00598
Site_2	Rem_3sp	Galium_verum	0.00438
Site_2	Rem_3sp	Galium_verum	0.0067
Site_1	Rem_4sp	Galium_verum	0.00781481481481482
Site_1	Rem_4sp	Genista_tinctoria	0.05866
Site_1	Rem_4sp	Melampyrum_pratense	0.1489
Site_1	Rem_4sp	Myosotis_arvensis	0.00558571428571429
Site_2	Rem_4sp	Inula_salicina	0.00670769230769231
Site_1	Rem_4sp	Myosotis_arvensis	0.00478
Site_1	Rem_4sp	Astragalus_glycyphyllos	0.6712
Site_1	Rem_4sp	Campanula_patula	0.1058
Site_1	Rem_4sp	Campanula_patula	0.15035
Site_1	Rem_4sp	Galium_verum	0.00446451612903226
Site_2	Rem_4sp	Lotus_corniculatus	0.02625
Site_1	Rem_4sp	Potentilla_reptans	0.4427
Site_1	Rem_4sp	Lathyrus_pratensis	0.606766666666667
Site_2	Rem_4sp	Inula_salicina	0.0138285714285714
Site_1	Rem_4sp	Achillea_millefolium	0.014525
Site_2	Rem_4sp	Lotus_corniculatus	0.03815
Site_1	Rem_4sp	Trifolium_medium	0.07556
Site_1	Rem_4sp	Potentilla_reptans	0.4276
Site_1	Rem_4sp	Ranunculus_bulbosus	0.194133333333333
Site_1	Rem_4sp	Trifolium_medium	0.24182
Site_1	Rem_4sp	Lotus_corniculatus	0.103
Site_2	Rem_4sp	Achillea_millefolium	0.02672
Site_2	Rem_4sp	Achillea_millefolium	0.0123571428571429
Site_2	Rem_4sp	Knautia_arvensis	0.05596
Site_2	Rem_4sp	Knautia_arvensis	0.09388
Site_2	Rem_4sp	Trifolium_medium	1.0644
Site_1	Rem_4sp	Lathyrus_pratensis	0.1718
Site_1	Rem_4sp	Astragalus_glycyphyllos	0.20772
Site_2	Rem_4sp	Melilotus_officinalis	0.00196
Site_2	Rem_4sp	Melilotus_officinalis	0.0504
Site_1	Rem_4sp	Melampyrum_pratense	1.2743
Site_1	Rem_4sp	Dianthus_deltoides	0.116833333333333
Site_1	Rem_4sp	Dianthus_deltoides	0.0973
Site_1	Rem_4sp	Lotus_corniculatus	0.052675
Site_2	Rem_4sp	Galium_verum	0.00424666666666667
Site_2	Rem_4sp	Galium_verum	0.00627333333333333
Site_2	Rem_4sp	Lathyrus_pratensis	0.62575
Site_2	Rem_4sp	Origanum_vulgare	0.03735
Site_2	Rem_4sp	Origanum_vulgare	0.03976
Site_2	Rem_4sp	Trifolium_medium	0.29712
Site_1	Rem_4sp	Achillea_millefolium	0.00463636363636364
Site_1	Rem_4sp	Hypericum_perforatum	0.5126
Site_1	Rem_4sp	Hypericum_perforatum	0.3618
Site_2	Rem_4sp	Hypericum_perforatum	0.216125
Site_2	Rem_4sp	Hypericum_perforatum	0.4673
