# Supplementary material for: Experimental loss of generalist plants reveals alterations in plant-pollinator interactions and a constrained flexibility of foraging
Source: Sci Rep. 2019 May 14;9:7376. doi: 10.1038/s41598-019-43553-4 (PMC6517441; doi:10.1038/s41598-019-43553-4)
Supplement: Supplementary file 6 — Dataset 5 [file 41598_2019_43553_MOESM6_ESM.csv]

site	removal	transect_id	plant_id	flowers_counts	pollinator_abundances	color_difference	shape_difference	size_inflorescence_difference	plant_heigh_difference	nectar_sugar_mg_24h_difference
Site_1	before	2	Achillea_millefolium	72	0	0	0	-0.6133443881	-0.755474903	-2.2241194481
Site_1	before	3	Achillea_millefolium	72	1	0	0	-0.6133443881	-0.755474903	-2.2241194481
Site_1	before	3	Achillea_millefolium	72	2	0	0	-0.6133443881	-0.755474903	-2.2241194481
Site_1	before	5	Achillea_millefolium	72	5	0	0	-0.6133443881	-0.755474903	-2.2241194481
Site_1	before	3	Achillea_millefolium	72	12	0	0	-0.6133443881	-0.755474903	-2.2241194481
Site_1	before	4	Achillea_millefolium	72	3	0	0	-0.6133443881	-0.755474903	-2.2241194481
Site_1	before	2	Aegopodium_podagraria	3289	32	0	0	-0.1567494705	-0.5904073451	0.3815487547
Site_1	before	2	Aegopodium_podagraria	3289	5	0	0	-0.1567494705	-0.5904073451	0.3815487547
Site_1	before	2	Aegopodium_podagraria	3289	17	0	0	-0.1567494705	-0.5904073451	0.3815487547
Site_1	before	6	Aegopodium_podagraria	3289	3	0	0	-0.1567494705	-0.5904073451	0.3815487547
Site_1	before	6	Aegopodium_podagraria	3289	3	0	0	-0.1567494705	-0.5904073451	0.3815487547
Site_1	before	2	Aegopodium_podagraria	3289	5	0	0	-0.1567494705	-0.5904073451	0.3815487547
Site_1	before	4	Agrimonia_eupatoria	48	3	1	0	-0.0453355824	-0.6973717952	-2.7727970339
Site_1	before	4	Agrimonia_eupatoria	48	1	1	0	-0.0453355824	-0.6973717952	-2.7727970339
Site_1	before	2	Agrimonia_eupatoria	48	3	1	0	-0.0453355824	-0.6973717952	-2.7727970339
Site_1	before	4	Agrimonia_eupatoria	48	6	1	0	-0.0453355824	-0.6973717952	-2.7727970339
Site_1	before	4	Agrimonia_eupatoria	48	0	1	0	-0.0453355824	-0.6973717952	-2.7727970339
Site_1	before	4	Agrimonia_eupatoria	48	2	1	0	-0.0453355824	-0.6973717952	-2.7727970339
Site_1	before	6	Astragalus_glycyphyllos	196	1	1	1	-0.5327188399	-0.954955361	2.9410717046
Site_1	before	2	Astragalus_glycyphyllos	12	0	1	1	-0.5327188399	-0.954955361	2.9410717046
Site_1	before	5	Astragalus_glycyphyllos	14	0	1	1	-0.5327188399	-0.954955361	2.9410717046
Site_1	before	5	Astragalus_glycyphyllos	14	0	1	1	-0.5327188399	-0.954955361	2.9410717046
Site_1	before	5	Astragalus_glycyphyllos	14	0	1	1	-0.5327188399	-0.954955361	2.9410717046
Site_1	before	2	Astragalus_glycyphyllos	12	0	1	1	-0.5327188399	-0.954955361	2.9410717046
Site_1	before	2	Astragalus_glycyphyllos	12	0	1	1	-0.5327188399	-0.954955361	2.9410717046
Site_1	before	2	Astragalus_glycyphyllos	12	0	1	1	-0.5327188399	-0.954955361	2.9410717046
Site_1	before	2	Astragalus_glycyphyllos	12	0	1	1	-0.5327188399	-0.954955361	2.9410717046
Site_1	before	2	Astragalus_glycyphyllos	12	0	1	1	-0.5327188399	-0.954955361	2.9410717046
Site_1	before	5	Astragalus_glycyphyllos	14	0	1	1	-0.5327188399	-0.954955361	2.9410717046
Site_1	before	2	Astragalus_glycyphyllos	12	0	1	1	-0.5327188399	-0.954955361	2.9410717046
Site_1	before	5	Astragalus_glycyphyllos	14	0	1	1	-0.5327188399	-0.954955361	2.9410717046
Site_1	before	5	Astragalus_glycyphyllos	14	0	1	1	-0.5327188399	-0.954955361	2.9410717046
Site_1	before	2	Astragalus_glycyphyllos	12	0	1	1	-0.5327188399	-0.954955361	2.9410717046
Site_1	before	1	Campanula_patula	12	3	1	1	0.5747131443	-0.9361153162	2.2989553098
Site_1	before	1	Campanula_patula	12	11	1	1	0.5747131443	-0.9361153162	2.2989553098
Site_1	before	1	Campanula_patula	12	3	1	1	0.5747131443	-0.9361153162	2.2989553098
Site_1	before	1	Campanula_patula	12	7	1	1	0.5747131443	-0.9361153162	2.2989553098
Site_1	before	1	Campanula_patula	12	5	1	1	0.5747131443	-0.9361153162	2.2989553098
Site_1	before	1	Campanula_patula	12	5	1	1	0.5747131443	-0.9361153162	2.2989553098
Site_1	before	5	Galium_mollugo	275	2	0	0	0.7009591723	-0.5366404918	-2.2883387197
Site_1	before	6	Galium_mollugo	193	11	0	0	0.7009591723	-0.5366404918	-2.2883387197
Site_1	before	6	Galium_mollugo	193	2	0	0	0.7009591723	-0.5366404918	-2.2883387197
Site_1	before	6	Galium_mollugo	193	2	0	0	0.7009591723	-0.5366404918	-2.2883387197
Site_1	before	5	Galium_mollugo	275	2	0	0	0.7009591723	-0.5366404918	-2.2883387197
Site_1	before	6	Galium_mollugo	193	4	0	0	0.7009591723	-0.5366404918	-2.2883387197
Site_1	before	5	Galium_mollugo	275	3	0	0	0.7009591723	-0.5366404918	-2.2883387197
Site_1	before	2	Galium_mollugo	7	0	0	0	0.7009591723	-0.5366404918	-2.2883387197
Site_1	before	2	Galium_mollugo	7	0	0	0	0.7009591723	-0.5366404918	-2.2883387197
Site_1	before	2	Galium_mollugo	7	0	0	0	0.7009591723	-0.5366404918	-2.2883387197
Site_1	before	5	Galium_mollugo	275	4	0	0	0.7009591723	-0.5366404918	-2.2883387197
Site_1	before	5	Galium_mollugo	275	2	0	0	0.7009591723	-0.5366404918	-2.2883387197
Site_1	before	2	Galium_mollugo	7	0	0	0	0.7009591723	-0.5366404918	-2.2883387197
Site_1	before	2	Galium_mollugo	7	0	0	0	0.7009591723	-0.5366404918	-2.2883387197
Site_1	before	2	Galium_mollugo	7	0	0	0	0.7009591723	-0.5366404918	-2.2883387197
Site_1	before	2	Galium_mollugo	7	0	0	0	0.7009591723	-0.5366404918	-2.2883387197
Site_1	before	2	Galium_mollugo	7	0	0	0	0.7009591723	-0.5366404918	-2.2883387197
Site_1	before	4	Genista_tinctoria	1	0	1	1	-0.082392743	-1.1417754195	-0.2288824874
Site_1	before	4	Genista_tinctoria	1	0	1	1	-0.082392743	-1.1417754195	-0.2288824874
Site_1	before	4	Genista_tinctoria	1	0	1	1	-0.082392743	-1.1417754195	-0.2288824874
Site_1	before	4	Genista_tinctoria	1	0	1	1	-0.082392743	-1.1417754195	-0.2288824874
Site_1	before	4	Genista_tinctoria	1	0	1	1	-0.082392743	-1.1417754195	-0.2288824874
Site_1	before	4	Genista_tinctoria	1	0	1	1	-0.082392743	-1.1417754195	-0.2288824874
Site_1	before	2	Knautia_arvensis	104	5	1	1	-0.6740144197	-0.6600991711	1.5696817508
Site_1	before	6	Knautia_arvensis	78	17	1	1	-0.6740144197	-0.6600991711	1.5696817508
Site_1	before	3	Knautia_arvensis	52	10	1	1	-0.6740144197	-0.6600991711	1.5696817508
Site_1	before	2	Knautia_arvensis	104	9	1	1	-0.6740144197	-0.6600991711	1.5696817508
Site_1	before	2	Knautia_arvensis	104	6	1	1	-0.6740144197	-0.6600991711	1.5696817508
Site_1	before	3	Knautia_arvensis	52	4	1	1	-0.6740144197	-0.6600991711	1.5696817508
Site_1	before	4	Knautia_arvensis	182	3	1	1	-0.6740144197	-0.6600991711	1.5696817508
Site_1	before	4	Knautia_arvensis	182	6	1	1	-0.6740144197	-0.6600991711	1.5696817508
Site_1	before	3	Knautia_arvensis	52	7	1	1	-0.6740144197	-0.6600991711	1.5696817508
Site_1	before	4	Knautia_arvensis	182	4	1	1	-0.6740144197	-0.6600991711	1.5696817508
Site_1	before	6	Knautia_arvensis	78	11	1	1	-0.6740144197	-0.6600991711	1.5696817508
Site_1	before	1	Knautia_arvensis	52	5	1	1	-0.6740144197	-0.6600991711	1.5696817508
Site_1	before	4	Knautia_arvensis	182	7	1	1	-0.6740144197	-0.6600991711	1.5696817508
Site_1	before	5	Knautia_arvensis	26	6	1	1	-0.6740144197	-0.6600991711	1.5696817508
Site_1	before	6	Knautia_arvensis	78	8	1	1	-0.6740144197	-0.6600991711	1.5696817508
Site_1	before	3	Knautia_arvensis	52	2	1	1	-0.6740144197	-0.6600991711	1.5696817508
Site_1	before	1	Knautia_arvensis	52	3	1	1	-0.6740144197	-0.6600991711	1.5696817508
Site_1	before	5	Knautia_arvensis	26	1	1	1	-0.6740144197	-0.6600991711	1.5696817508
Site_1	before	3	Knautia_arvensis	52	2	1	1	-0.6740144197	-0.6600991711	1.5696817508
Site_1	before	4	Knautia_arvensis	182	8	1	1	-0.6740144197	-0.6600991711	1.5696817508
Site_1	before	3	Knautia_arvensis	52	1	1	1	-0.6740144197	-0.6600991711	1.5696817508
Site_1	before	2	Knautia_arvensis	104	5	1	1	-0.6740144197	-0.6600991711	1.5696817508
Site_1	before	1	Knautia_arvensis	52	2	1	1	-0.6740144197	-0.6600991711	1.5696817508
Site_1	before	6	Knautia_arvensis	78	1	1	1	-0.6740144197	-0.6600991711	1.5696817508
Site_1	before	4	Knautia_arvensis	182	7	1	1	-0.6740144197	-0.6600991711	1.5696817508
Site_1	before	1	Knautia_arvensis	52	3	1	1	-0.6740144197	-0.6600991711	1.5696817508
Site_1	before	1	Knautia_arvensis	52	1	1	1	-0.6740144197	-0.6600991711	1.5696817508
Site_1	before	6	Knautia_arvensis	78	3	1	1	-0.6740144197	-0.6600991711	1.5696817508
Site_1	before	5	Knautia_arvensis	26	11	1	1	-0.6740144197	-0.6600991711	1.5696817508
Site_1	before	2	Knautia_arvensis	104	5	1	1	-0.6740144197	-0.6600991711	1.5696817508
Site_1	before	1	Knautia_arvensis	52	5	1	1	-0.6740144197	-0.6600991711	1.5696817508
Site_1	before	2	Knautia_arvensis	104	4	1	1	-0.6740144197	-0.6600991711	1.5696817508
Site_1	before	5	Knautia_arvensis	26	10	1	1	-0.6740144197	-0.6600991711	1.5696817508
Site_1	before	2	Knautia_arvensis	104	1	1	1	-0.6740144197	-0.6600991711	1.5696817508
Site_1	before	2	Lathyrus_pratensis	63	1	1	1	-0.9657047954	-0.8808405965	4.2033059085
Site_1	before	2	Lathyrus_pratensis	63	4	1	1	-0.9657047954	-0.8808405965	4.2033059085
Site_1	before	2	Lathyrus_pratensis	63	1	1	1	-0.9657047954	-0.8808405965	4.2033059085
Site_1	before	2	Lathyrus_pratensis	63	1	1	1	-0.9657047954	-0.8808405965	4.2033059085
Site_1	before	3	Lotus_corniculatus	97	2	1	1	-0.9257174219	-1.5796727803	2.4673213961
Site_1	before	5	Lotus_corniculatus	6	0	1	1	-0.9257174219	-1.5796727803	2.4673213961
Site_1	before	6	Lotus_corniculatus	4	0	1	1	-0.9257174219	-1.5796727803	2.4673213961
Site_1	before	6	Lotus_corniculatus	4	0	1	1	-0.9257174219	-1.5796727803	2.4673213961
Site_1	before	5	Lotus_corniculatus	6	0	1	1	-0.9257174219	-1.5796727803	2.4673213961
Site_1	before	1	Lotus_corniculatus	6	0	1	1	-0.9257174219	-1.5796727803	2.4673213961
Site_1	before	4	Lotus_corniculatus	29	0	1	1	-0.9257174219	-1.5796727803	2.4673213961
Site_1	before	5	Lotus_corniculatus	6	0	1	1	-0.9257174219	-1.5796727803	2.4673213961
Site_1	before	4	Lotus_corniculatus	29	0	1	1	-0.9257174219	-1.5796727803	2.4673213961
Site_1	before	5	Lotus_corniculatus	6	0	1	1	-0.9257174219	-1.5796727803	2.4673213961
Site_1	before	1	Lotus_corniculatus	6	0	1	1	-0.9257174219	-1.5796727803	2.4673213961
Site_1	before	5	Lotus_corniculatus	6	0	1	1	-0.9257174219	-1.5796727803	2.4673213961
Site_1	before	1	Lotus_corniculatus	6	0	1	1	-0.9257174219	-1.5796727803	2.4673213961
Site_1	before	5	Lotus_corniculatus	6	0	1	1	-0.9257174219	-1.5796727803	2.4673213961
Site_1	before	2	Lotus_corniculatus	7	1	1	1	-0.9257174219	-1.5796727803	2.4673213961
Site_1	before	1	Lotus_corniculatus	6	0	1	1	-0.9257174219	-1.5796727803	2.4673213961
Site_1	before	1	Lotus_corniculatus	6	0	1	1	-0.9257174219	-1.5796727803	2.4673213961
Site_1	before	6	Lotus_corniculatus	4	0	1	1	-0.9257174219	-1.5796727803	2.4673213961
Site_1	before	4	Lotus_corniculatus	29	0	1	1	-0.9257174219	-1.5796727803	2.4673213961
Site_1	before	6	Lotus_corniculatus	4	0	1	1	-0.9257174219	-1.5796727803	2.4673213961
Site_1	before	4	Lotus_corniculatus	29	0	1	1	-0.9257174219	-1.5796727803	2.4673213961
Site_1	before	3	Lotus_corniculatus	97	1	1	1	-0.9257174219	-1.5796727803	2.4673213961
Site_1	before	6	Lotus_corniculatus	4	0	1	1	-0.9257174219	-1.5796727803	2.4673213961
Site_1	before	6	Lotus_corniculatus	4	0	1	1	-0.9257174219	-1.5796727803	2.4673213961
Site_1	before	1	Lotus_corniculatus	6	0	1	1	-0.9257174219	-1.5796727803	2.4673213961
Site_1	before	4	Lotus_corniculatus	29	0	1	1	-0.9257174219	-1.5796727803	2.4673213961
Site_1	before	4	Lotus_corniculatus	29	0	1	1	-0.9257174219	-1.5796727803	2.4673213961
Site_1	before	3	Melampyrum_pratense	24	0	1	1	-1.1437513992	-1.4398737727	2.702850784
Site_1	before	3	Melampyrum_pratense	24	0	1	1	-1.1437513992	-1.4398737727	2.702850784
Site_1	before	3	Melampyrum_pratense	24	0	1	1	-1.1437513992	-1.4398737727	2.702850784
Site_1	before	3	Melampyrum_pratense	24	0	1	1	-1.1437513992	-1.4398737727	2.702850784
Site_1	before	1	Melampyrum_pratense	3	0	1	1	-1.1437513992	-1.4398737727	2.702850784
Site_1	before	1	Melampyrum_pratense	3	0	1	1	-1.1437513992	-1.4398737727	2.702850784
Site_1	before	1	Melampyrum_pratense	3	0	1	1	-1.1437513992	-1.4398737727	2.702850784
Site_1	before	2	Melampyrum_pratense	131	1	1	1	-1.1437513992	-1.4398737727	2.702850784
Site_1	before	2	Melampyrum_pratense	131	1	1	1	-1.1437513992	-1.4398737727	2.702850784
Site_1	before	3	Melampyrum_pratense	24	0	1	1	-1.1437513992	-1.4398737727	2.702850784
Site_1	before	1	Melampyrum_pratense	3	0	1	1	-1.1437513992	-1.4398737727	2.702850784
Site_1	before	1	Melampyrum_pratense	3	0	1	1	-1.1437513992	-1.4398737727	2.702850784
Site_1	before	3	Melampyrum_pratense	24	0	1	1	-1.1437513992	-1.4398737727	2.702850784
Site_1	before	1	Melampyrum_pratense	3	0	1	1	-1.1437513992	-1.4398737727	2.702850784
Site_1	before	3	Melampyrum_pratense	24	0	1	1	-1.1437513992	-1.4398737727	2.702850784
Site_1	before	1	Myosotis_arvensis	275	11	1	1	-1.9563765779	-1.4830459446	-1.4592994419
Site_1	before	4	Myosotis_arvensis	153	10	1	1	-1.9563765779	-1.4830459446	-1.4592994419
Site_1	before	3	Myosotis_arvensis	85	3	1	1	-1.9563765779	-1.4830459446	-1.4592994419
Site_1	before	1	Myosotis_arvensis	275	3	1	1	-1.9563765779	-1.4830459446	-1.4592994419
Site_1	before	3	Myosotis_arvensis	85	18	1	1	-1.9563765779	-1.4830459446	-1.4592994419
Site_1	before	1	Myosotis_arvensis	275	2	1	1	-1.9563765779	-1.4830459446	-1.4592994419
Site_1	before	6	Myosotis_arvensis	71	2	1	1	-1.9563765779	-1.4830459446	-1.4592994419
Site_1	before	4	Myosotis_arvensis	153	1	1	1	-1.9563765779	-1.4830459446	-1.4592994419
Site_1	before	6	Myosotis_arvensis	71	2	1	1	-1.9563765779	-1.4830459446	-1.4592994419
Site_1	before	1	Myosotis_arvensis	275	8	1	1	-1.9563765779	-1.4830459446	-1.4592994419
Site_1	before	1	Myosotis_arvensis	275	16	1	1	-1.9563765779	-1.4830459446	-1.4592994419
Site_1	before	5	Myosotis_arvensis	153	6	1	1	-1.9563765779	-1.4830459446	-1.4592994419
Site_1	before	4	Myosotis_arvensis	153	14	1	1	-1.9563765779	-1.4830459446	-1.4592994419
Site_1	before	1	Myosotis_arvensis	275	1	1	1	-1.9563765779	-1.4830459446	-1.4592994419
Site_1	before	4	Myosotis_arvensis	153	2	1	1	-1.9563765779	-1.4830459446	-1.4592994419
Site_1	before	3	Myosotis_arvensis	85	3	1	1	-1.9563765779	-1.4830459446	-1.4592994419
Site_1	before	4	Myosotis_arvensis	153	2	1	1	-1.9563765779	-1.4830459446	-1.4592994419
Site_1	before	2	Potentilla_argentea	5	2	1	0	-1.560420711	-1.1376573629	-2.1174154852
Site_1	before	2	Potentilla_argentea	5	9	1	0	-1.560420711	-1.1376573629	-2.1174154852
Site_1	before	2	Potentilla_argentea	5	5	1	0	-1.560420711	-1.1376573629	-2.1174154852
Site_1	before	3	Potentilla_argentea	5	0	1	0	-1.560420711	-1.1376573629	-2.1174154852
Site_1	before	5	Potentilla_reptans	1	0	1	0	-0.7256808478	-1.7513099312	4.745493448
Site_1	before	5	Potentilla_reptans	1	0	1	0	-0.7256808478	-1.7513099312	4.745493448
Site_1	before	5	Potentilla_reptans	1	0	1	0	-0.7256808478	-1.7513099312	4.745493448
Site_1	before	5	Potentilla_reptans	1	0	1	0	-0.7256808478	-1.7513099312	4.745493448
Site_1	before	5	Potentilla_reptans	1	0	1	0	-0.7256808478	-1.7513099312	4.745493448
Site_1	before	5	Potentilla_reptans	1	0	1	0	-0.7256808478	-1.7513099312	4.745493448
Site_1	before	6	Rubus_caesius	62	15	0	0	-0.1975302817	-1.0179192924	5.0130900999
Site_1	before	3	Rubus_caesius	144	33	0	0	-0.1975302817	-1.0179192924	5.0130900999
Site_1	before	4	Rubus_caesius	3	2	0	0	-0.1975302817	-1.0179192924	5.0130900999
Site_1	before	6	Rubus_caesius	62	33	0	0	-0.1975302817	-1.0179192924	5.0130900999
Site_1	before	4	Rubus_caesius	3	7	0	0	-0.1975302817	-1.0179192924	5.0130900999
Site_1	before	2	Rubus_caesius	12	10	0	0	-0.1975302817	-1.0179192924	5.0130900999
Site_1	before	6	Rubus_caesius	62	20	0	0	-0.1975302817	-1.0179192924	5.0130900999
Site_1	before	3	Rubus_caesius	144	10	0	0	-0.1975302817	-1.0179192924	5.0130900999
Site_1	before	5	Rubus_caesius	32	23	0	0	-0.1975302817	-1.0179192924	5.0130900999
Site_1	before	6	Rubus_caesius	62	44	0	0	-0.1975302817	-1.0179192924	5.0130900999
Site_1	before	6	Rubus_caesius	62	9	0	0	-0.1975302817	-1.0179192924	5.0130900999
Site_1	before	3	Rubus_caesius	144	11	0	0	-0.1975302817	-1.0179192924	5.0130900999
Site_1	before	3	Rubus_caesius	144	14	0	0	-0.1975302817	-1.0179192924	5.0130900999
Site_1	before	6	Rubus_caesius	62	19	0	0	-0.1975302817	-1.0179192924	5.0130900999
Site_1	before	4	Rubus_caesius	3	5	0	0	-0.1975302817	-1.0179192924	5.0130900999
Site_1	before	5	Rubus_caesius	32	37	0	0	-0.1975302817	-1.0179192924	5.0130900999
Site_1	before	4	Rubus_caesius	3	2	0	0	-0.1975302817	-1.0179192924	5.0130900999
Site_1	before	3	Rubus_caesius	144	16	0	0	-0.1975302817	-1.0179192924	5.0130900999
Site_1	before	5	Rubus_caesius	32	37	0	0	-0.1975302817	-1.0179192924	5.0130900999
Site_1	before	4	Rubus_caesius	3	2	0	0	-0.1975302817	-1.0179192924	5.0130900999
Site_1	before	5	Rubus_caesius	32	28	0	0	-0.1975302817	-1.0179192924	5.0130900999
Site_1	before	5	Rubus_caesius	32	12	0	0	-0.1975302817	-1.0179192924	5.0130900999
Site_1	before	2	Rubus_caesius	12	6	0	0	-0.1975302817	-1.0179192924	5.0130900999
Site_1	before	2	Rubus_caesius	12	9	0	0	-0.1975302817	-1.0179192924	5.0130900999
Site_1	before	3	Rubus_caesius	144	8	0	0	-0.1975302817	-1.0179192924	5.0130900999
Site_1	before	2	Rubus_caesius	12	1	0	0	-0.1975302817	-1.0179192924	5.0130900999
Site_1	before	2	Rubus_caesius	12	17	0	0	-0.1975302817	-1.0179192924	5.0130900999
Site_1	before	5	Rubus_caesius	32	9	0	0	-0.1975302817	-1.0179192924	5.0130900999
Site_1	before	1	Symphytum_officinale	4	0	1	1	-0.4587925405	-1.138029252	-1.2278976426
Site_1	before	1	Symphytum_officinale	4	0	1	1	-0.4587925405	-1.138029252	-1.2278976426
Site_1	before	1	Symphytum_officinale	4	0	1	1	-0.4587925405	-1.138029252	-1.2278976426
Site_1	before	1	Symphytum_officinale	4	0	1	1	-0.4587925405	-1.138029252	-1.2278976426
Site_1	before	1	Symphytum_officinale	4	0	1	1	-0.4587925405	-1.138029252	-1.2278976426
Site_1	before	1	Symphytum_officinale	4	0	1	1	-0.4587925405	-1.138029252	-1.2278976426
Site_1	before	4	Trifolium_aureum	44	0	1	1	-1.8450869016	-2.5243236132	-2.6141920037
Site_1	before	1	Trifolium_aureum	22	0	1	1	-1.8450869016	-2.5243236132	-2.6141920037
Site_1	before	4	Trifolium_aureum	44	0	1	1	-1.8450869016	-2.5243236132	-2.6141920037
Site_1	before	1	Trifolium_aureum	22	0	1	1	-1.8450869016	-2.5243236132	-2.6141920037
Site_1	before	1	Trifolium_aureum	22	0	1	1	-1.8450869016	-2.5243236132	-2.6141920037
Site_1	before	4	Trifolium_aureum	44	0	1	1	-1.8450869016	-2.5243236132	-2.6141920037
Site_1	before	4	Trifolium_aureum	44	0	1	1	-1.8450869016	-2.5243236132	-2.6141920037
Site_1	before	1	Trifolium_aureum	22	0	1	1	-1.8450869016	-2.5243236132	-2.6141920037
Site_1	before	4	Trifolium_aureum	44	0	1	1	-1.8450869016	-2.5243236132	-2.6141920037
Site_1	before	1	Trifolium_aureum	22	0	1	1	-1.8450869016	-2.5243236132	-2.6141920037
Site_1	before	1	Trifolium_aureum	22	0	1	1	-1.8450869016	-2.5243236132	-2.6141920037
Site_1	before	4	Trifolium_aureum	44	0	1	1	-1.8450869016	-2.5243236132	-2.6141920037
Site_1	before	6	Trifolium_medium	8	0	1	1	-0.7708493771	-1.2745603822	2.1514087053
Site_1	before	6	Trifolium_medium	8	0	1	1	-0.7708493771	-1.2745603822	2.1514087053
Site_1	before	6	Trifolium_medium	8	0	1	1	-0.7708493771	-1.2745603822	2.1514087053
Site_1	before	4	Trifolium_medium	8	0	1	1	-0.7708493771	-1.2745603822	2.1514087053
Site_1	before	4	Trifolium_medium	8	0	1	1	-0.7708493771	-1.2745603822	2.1514087053
Site_1	before	5	Trifolium_medium	192	8	1	1	-0.7708493771	-1.2745603822	2.1514087053
Site_1	before	5	Trifolium_medium	192	1	1	1	-0.7708493771	-1.2745603822	2.1514087053
Site_1	before	6	Trifolium_medium	8	0	1	1	-0.7708493771	-1.2745603822	2.1514087053
Site_1	before	5	Trifolium_medium	192	2	1	1	-0.7708493771	-1.2745603822	2.1514087053
Site_1	before	4	Trifolium_medium	8	0	1	1	-0.7708493771	-1.2745603822	2.1514087053
Site_1	before	4	Trifolium_medium	8	0	1	1	-0.7708493771	-1.2745603822	2.1514087053
Site_1	before	4	Trifolium_medium	8	0	1	1	-0.7708493771	-1.2745603822	2.1514087053
Site_1	before	6	Trifolium_medium	8	0	1	1	-0.7708493771	-1.2745603822	2.1514087053
Site_1	before	6	Trifolium_medium	8	0	1	1	-0.7708493771	-1.2745603822	2.1514087053
Site_1	before	4	Trifolium_medium	8	0	1	1	-0.7708493771	-1.2745603822	2.1514087053
Site_1	before	3	Veronica_officinalis	14	0	1	0	-2.1571437382	-2.6608547433	0.7651143442
Site_1	before	3	Veronica_officinalis	14	0	1	0	-2.1571437382	-2.6608547433	0.7651143442
Site_1	before	3	Veronica_officinalis	14	0	1	0	-2.1571437382	-2.6608547433	0.7651143442
Site_1	before	3	Veronica_officinalis	14	0	1	0	-2.1571437382	-2.6608547433	0.7651143442
Site_1	before	3	Veronica_officinalis	14	0	1	0	-2.1571437382	-2.6608547433	0.7651143442
Site_1	before	3	Veronica_officinalis	14	0	1	0	-2.1571437382	-2.6608547433	0.7651143442
Site_1	before	3	Veronica_officinalis	14	0	1	0	-2.1571437382	-2.6608547433	0.7651143442
Site_1	before	1	Vicia_cracca	48	0	1	1	-2.8502909188	-3.3540019239	0.0719671636
Site_1	before	1	Vicia_cracca	48	0	1	1	-2.8502909188	-3.3540019239	0.0719671636
Site_1	before	1	Vicia_cracca	48	0	1	1	-2.8502909188	-3.3540019239	0.0719671636
Site_1	before	1	Vicia_cracca	48	0	1	1	-2.8502909188	-3.3540019239	0.0719671636
Site_1	before	1	Vicia_cracca	48	0	1	1	-2.8502909188	-3.3540019239	0.0719671636
Site_1	before	1	Vicia_cracca	48	0	1	1	-2.8502909188	-3.3540019239	0.0719671636
Site_1	before	4	Vicia_hirsuta	4	0	0	1	-3.5434380994	-4.0471491045	-0.621180017
Site_1	before	4	Vicia_hirsuta	4	0	0	1	-3.5434380994	-4.0471491045	-0.621180017
Site_1	before	4	Vicia_hirsuta	4	0	0	1	-3.5434380994	-4.0471491045	-0.621180017
Site_1	before	4	Vicia_hirsuta	4	0	0	1	-3.5434380994	-4.0471491045	-0.621180017
Site_1	before	4	Vicia_hirsuta	4	0	0	1	-3.5434380994	-4.0471491045	-0.621180017
Site_1	before	4	Vicia_hirsuta	4	0	0	1	-3.5434380994	-4.0471491045	-0.621180017
Site_1	before	1	Vicia_sativa	8	0	1	1	-2.7204805174	-2.0447652156	-1.1413973618
Site_1	before	1	Vicia_sativa	8	0	1	1	-2.7204805174	-2.0447652156	-1.1413973618
Site_1	before	2	Vicia_sativa	2	0	1	1	-2.7204805174	-2.0447652156	-1.1413973618
Site_1	before	1	Vicia_sativa	8	0	1	1	-2.7204805174	-2.0447652156	-1.1413973618
Site_1	before	1	Vicia_sativa	8	0	1	1	-2.7204805174	-2.0447652156	-1.1413973618
Site_1	before	2	Vicia_sativa	2	0	1	1	-2.7204805174	-2.0447652156	-1.1413973618
Site_1	before	2	Vicia_sativa	2	0	1	1	-2.7204805174	-2.0447652156	-1.1413973618
Site_1	before	3	Vicia_sativa	14	0	1	1	-2.7204805174	-2.0447652156	-1.1413973618
Site_1	before	1	Vicia_sativa	8	0	1	1	-2.7204805174	-2.0447652156	-1.1413973618
Site_1	before	2	Vicia_sativa	2	0	1	1	-2.7204805174	-2.0447652156	-1.1413973618
Site_1	before	3	Vicia_sativa	14	0	1	1	-2.7204805174	-2.0447652156	-1.1413973618
Site_1	before	3	Vicia_sativa	14	0	1	1	-2.7204805174	-2.0447652156	-1.1413973618
Site_1	before	3	Vicia_sativa	14	0	1	1	-2.7204805174	-2.0447652156	-1.1413973618
Site_1	before	2	Vicia_sativa	2	0	1	1	-2.7204805174	-2.0447652156	-1.1413973618
Site_1	before	2	Vicia_sativa	2	0	1	1	-2.7204805174	-2.0447652156	-1.1413973618
Site_1	before	1	Vicia_sativa	8	0	1	1	-2.7204805174	-2.0447652156	-1.1413973618
Site_1	before	3	Vicia_sativa	14	0	1	1	-2.7204805174	-2.0447652156	-1.1413973618
Site_1	before	2	Vicia_sativa	2	0	1	1	-2.7204805174	-2.0447652156	-1.1413973618
Site_1	before	3	Vicia_sativa	14	0	1	1	-2.7204805174	-2.0447652156	-1.1413973618
Site_1	before	3	Vicia_sativa	14	0	1	1	-2.7204805174	-2.0447652156	-1.1413973618
Site_1	before	2	Vicia_sativa	2	0	1	1	-2.7204805174	-2.0447652156	-1.1413973618
Site_1	before	3	Achillea_millefolium	92	8	0	0	-0.4158141064	0.2624443895	-7.237209548
Site_1	before	4	Achillea_millefolium	83	3	0	0	-0.4158141064	0.2624443895	-7.237209548
Site_1	before	4	Achillea_millefolium	83	3	0	0	-0.4158141064	0.2624443895	-7.237209548
Site_1	before	4	Achillea_millefolium	83	3	0	0	-0.4158141064	0.2624443895	-7.237209548
Site_1	before	3	Achillea_millefolium	92	21	0	0	-0.4158141064	0.2624443895	-7.237209548
Site_1	before	2	Aegopodium_podagraria	2982	24	0	0	0.0407808111	0.4275119473	-4.6315413452
Site_1	before	2	Aegopodium_podagraria	2982	18	0	0	0.0407808111	0.4275119473	-4.6315413452
Site_1	before	2	Aegopodium_podagraria	2982	2	0	0	0.0407808111	0.4275119473	-4.6315413452
Site_1	before	2	Aegopodium_podagraria	2982	12	0	0	0.0407808111	0.4275119473	-4.6315413452
Site_1	before	2	Agrimonia_eupatoria	54	2	1	0	0.1521946993	0.3205474973	-7.7858871338
Site_1	before	4	Agrimonia_eupatoria	85	14	1	0	0.1521946993	0.3205474973	-7.7858871338
Site_1	before	4	Agrimonia_eupatoria	85	3	1	0	0.1521946993	0.3205474973	-7.7858871338
Site_1	before	1	Anthriscus_sylvestris	33	0	0	0	0.1975302817	1.0179192924	-5.0130900999
Site_1	before	1	Anthriscus_sylvestris	33	0	0	0	0.1975302817	1.0179192924	-5.0130900999
Site_1	before	1	Anthriscus_sylvestris	33	0	0	0	0.1975302817	1.0179192924	-5.0130900999
Site_1	before	2	Astragalus_glycyphyllos	27	1	1	1	-0.3351885583	0.0629639314	-2.0720183953
Site_1	before	4	Astragalus_glycyphyllos	57	0	1	1	-0.3351885583	0.0629639314	-2.0720183953
Site_1	before	5	Astragalus_glycyphyllos	14	0	1	1	-0.3351885583	0.0629639314	-2.0720183953
Site_1	before	5	Astragalus_glycyphyllos	14	0	1	1	-0.3351885583	0.0629639314	-2.0720183953
Site_1	before	2	Astragalus_glycyphyllos	27	1	1	1	-0.3351885583	0.0629639314	-2.0720183953
Site_1	before	5	Astragalus_glycyphyllos	14	0	1	1	-0.3351885583	0.0629639314	-2.0720183953
Site_1	before	4	Astragalus_glycyphyllos	57	0	1	1	-0.3351885583	0.0629639314	-2.0720183953
Site_1	before	6	Astragalus_glycyphyllos	357	1	1	1	-0.3351885583	0.0629639314	-2.0720183953
Site_1	before	4	Astragalus_glycyphyllos	57	0	1	1	-0.3351885583	0.0629639314	-2.0720183953
Site_1	before	1	Campanula_patula	12	1	1	1	0.772243426	0.0818039762	-2.7141347901
Site_1	before	1	Campanula_patula	12	3	1	1	0.772243426	0.0818039762	-2.7141347901
Site_1	before	5	Galium_mollugo	411	9	0	0	0.898489454	0.4812788006	-7.3014288196
Site_1	before	2	Galium_mollugo	7	0	0	0	0.898489454	0.4812788006	-7.3014288196
Site_1	before	2	Galium_mollugo	7	0	0	0	0.898489454	0.4812788006	-7.3014288196
Site_1	before	6	Galium_mollugo	769	23	0	0	0.898489454	0.4812788006	-7.3014288196
Site_1	before	5	Galium_mollugo	411	3	0	0	0.898489454	0.4812788006	-7.3014288196
Site_1	before	6	Galium_mollugo	769	16	0	0	0.898489454	0.4812788006	-7.3014288196
Site_1	before	6	Galium_mollugo	769	12	0	0	0.898489454	0.4812788006	-7.3014288196
Site_1	before	5	Galium_mollugo	411	4	0	0	0.898489454	0.4812788006	-7.3014288196
Site_1	before	2	Galium_mollugo	7	0	0	0	0.898489454	0.4812788006	-7.3014288196
Site_1	before	2	Galium_mollugo	7	0	0	0	0.898489454	0.4812788006	-7.3014288196
Site_1	before	4	Genista_tinctoria	176	3	1	1	0.1151375387	-0.1238561271	-5.2419725872
Site_1	before	2	Genista_tinctoria	235	0	1	1	0.1151375387	-0.1238561271	-5.2419725872
Site_1	before	4	Genista_tinctoria	176	2	1	1	0.1151375387	-0.1238561271	-5.2419725872
Site_1	before	2	Helianthemum_nummularium	4	0	1	0	1.5800001189	1.125008508	NA
Site_1	before	2	Helianthemum_nummularium	4	0	1	0	1.5800001189	1.125008508	NA
Site_1	before	2	Helianthemum_nummularium	4	0	1	0	1.5800001189	1.125008508	NA
Site_1	before	2	Helianthemum_nummularium	4	0	1	0	1.5800001189	1.125008508	NA
Site_1	before	2	Hypericum_perforatum	4	0	1	1	0.7017510376	0.4777427024	-3.4311835213
Site_1	before	6	Knautia_arvensis	46	0	1	1	-0.4764841381	0.3578201213	-3.4434083491
Site_1	before	4	Knautia_arvensis	192	9	1	1	-0.4764841381	0.3578201213	-3.4434083491
Site_1	before	4	Knautia_arvensis	192	6	1	1	-0.4764841381	0.3578201213	-3.4434083491
Site_1	before	2	Knautia_arvensis	101	6	1	1	-0.4764841381	0.3578201213	-3.4434083491
Site_1	before	1	Knautia_arvensis	48	4	1	1	-0.4764841381	0.3578201213	-3.4434083491
Site_1	before	4	Knautia_arvensis	192	10	1	1	-0.4764841381	0.3578201213	-3.4434083491
Site_1	before	3	Knautia_arvensis	58	4	1	1	-0.4764841381	0.3578201213	-3.4434083491
Site_1	before	5	Knautia_arvensis	31	4	1	1	-0.4764841381	0.3578201213	-3.4434083491
Site_1	before	6	Knautia_arvensis	46	0	1	1	-0.4764841381	0.3578201213	-3.4434083491
Site_1	before	5	Knautia_arvensis	31	7	1	1	-0.4764841381	0.3578201213	-3.4434083491
Site_1	before	3	Knautia_arvensis	58	2	1	1	-0.4764841381	0.3578201213	-3.4434083491
Site_1	before	2	Knautia_arvensis	101	10	1	1	-0.4764841381	0.3578201213	-3.4434083491
Site_1	before	6	Knautia_arvensis	46	0	1	1	-0.4764841381	0.3578201213	-3.4434083491
Site_1	before	2	Knautia_arvensis	101	8	1	1	-0.4764841381	0.3578201213	-3.4434083491
Site_1	before	2	Lathyrus_pratensis	46	4	1	1	-0.7681745138	0.1370786959	-0.8097841914
Site_1	before	2	Lathyrus_pratensis	46	5	1	1	-0.7681745138	0.1370786959	-0.8097841914
Site_1	before	3	Lotus_corniculatus	79	0	1	1	-0.7281871403	-0.5617534879	-2.5457687038
Site_1	before	4	Lotus_corniculatus	14	2	1	1	-0.7281871403	-0.5617534879	-2.5457687038
Site_1	before	1	Lotus_corniculatus	6	0	1	1	-0.7281871403	-0.5617534879	-2.5457687038
Site_1	before	4	Lotus_corniculatus	14	0	1	1	-0.7281871403	-0.5617534879	-2.5457687038
Site_1	before	6	Lotus_corniculatus	5	0	1	1	-0.7281871403	-0.5617534879	-2.5457687038
Site_1	before	1	Lotus_corniculatus	6	0	1	1	-0.7281871403	-0.5617534879	-2.5457687038
Site_1	before	3	Lotus_corniculatus	79	1	1	1	-0.7281871403	-0.5617534879	-2.5457687038
Site_1	before	5	Lotus_corniculatus	6	0	1	1	-0.7281871403	-0.5617534879	-2.5457687038
Site_1	before	5	Lotus_corniculatus	6	0	1	1	-0.7281871403	-0.5617534879	-2.5457687038
Site_1	before	5	Lotus_corniculatus	6	0	1	1	-0.7281871403	-0.5617534879	-2.5457687038
Site_1	before	1	Lotus_corniculatus	6	0	1	1	-0.7281871403	-0.5617534879	-2.5457687038
Site_1	before	1	Melampyrum_pratense	3	0	1	1	-0.9462211175	-0.4219544803	-2.3102393159
Site_1	before	2	Melampyrum_pratense	64	1	1	1	-0.9462211175	-0.4219544803	-2.3102393159
Site_1	before	1	Melampyrum_pratense	3	0	1	1	-0.9462211175	-0.4219544803	-2.3102393159
Site_1	before	3	Melampyrum_pratense	25	1	1	1	-0.9462211175	-0.4219544803	-2.3102393159
Site_1	before	1	Melampyrum_pratense	3	0	1	1	-0.9462211175	-0.4219544803	-2.3102393159
Site_1	before	6	Myosotis_arvensis	71	2	1	1	-1.7588462962	-0.4651266522	-6.4723895418
Site_1	before	4	Myosotis_arvensis	181	7	1	1	-1.7588462962	-0.4651266522	-6.4723895418
Site_1	before	3	Myosotis_arvensis	145	8	1	1	-1.7588462962	-0.4651266522	-6.4723895418
Site_1	before	1	Myosotis_arvensis	319	8	1	1	-1.7588462962	-0.4651266522	-6.4723895418
Site_1	before	4	Myosotis_arvensis	181	3	1	1	-1.7588462962	-0.4651266522	-6.4723895418
Site_1	before	1	Myosotis_arvensis	319	3	1	1	-1.7588462962	-0.4651266522	-6.4723895418
Site_1	before	5	Myosotis_arvensis	8	2	1	1	-1.7588462962	-0.4651266522	-6.4723895418
Site_1	before	3	Myosotis_arvensis	145	12	1	1	-1.7588462962	-0.4651266522	-6.4723895418
Site_1	before	3	Myosotis_arvensis	145	1	1	1	-1.7588462962	-0.4651266522	-6.4723895418
Site_1	before	1	Myosotis_arvensis	319	7	1	1	-1.7588462962	-0.4651266522	-6.4723895418
Site_1	before	4	Plantago_lanceolata	1	1	0	1	-1.3628904293	0.23994604	NA
Site_1	before	3	Potentilla_argentea	5	0	1	0	-1.3628904293	-0.1197380705	-7.1305055851
Site_1	before	3	Potentilla_argentea	5	0	1	0	-1.3628904293	-0.1197380705	-7.1305055851
Site_1	before	3	Potentilla_argentea	5	0	1	0	-1.3628904293	-0.1197380705	-7.1305055851
Site_1	before	5	Potentilla_reptans	1	0	1	0	-0.5281505661	-0.7333906388	-0.2675966519
Site_1	before	5	Potentilla_reptans	1	0	1	0	-0.5281505661	-0.7333906388	-0.2675966519
Site_1	before	3	Potentilla_reptans	4	7	1	0	-0.5281505661	-0.7333906388	-0.2675966519
Site_1	before	5	Potentilla_reptans	1	0	1	0	-0.5281505661	-0.7333906388	-0.2675966519
Site_1	before	1	Symphytum_officinale	4	0	1	1	-0.2612622588	-0.1201099596	-6.2409877425
Site_1	before	1	Symphytum_officinale	4	0	1	1	-0.2612622588	-0.1201099596	-6.2409877425
Site_1	before	1	Symphytum_officinale	4	0	1	1	-0.2612622588	-0.1201099596	-6.2409877425
Site_1	before	4	Trifolium_aureum	44	0	1	1	-1.6475566199	-1.5064043207	-7.6272821036
Site_1	before	4	Trifolium_aureum	44	0	1	1	-1.6475566199	-1.5064043207	-7.6272821036
Site_1	before	1	Trifolium_aureum	22	0	1	1	-1.6475566199	-1.5064043207	-7.6272821036
Site_1	before	1	Trifolium_aureum	22	0	1	1	-1.6475566199	-1.5064043207	-7.6272821036
Site_1	before	4	Trifolium_aureum	44	0	1	1	-1.6475566199	-1.5064043207	-7.6272821036
Site_1	before	1	Trifolium_aureum	22	0	1	1	-1.6475566199	-1.5064043207	-7.6272821036
Site_1	before	1	Trifolium_dubium	18	0	1	1	-0.9830075975	-0.6978064556	-3.5463468767
Site_1	before	4	Trifolium_dubium	45	0	1	1	-0.9830075975	-0.6978064556	-3.5463468767
Site_1	before	1	Trifolium_dubium	18	0	1	1	-0.9830075975	-0.6978064556	-3.5463468767
Site_1	before	4	Trifolium_dubium	45	0	1	1	-0.9830075975	-0.6978064556	-3.5463468767
Site_1	before	1	Trifolium_dubium	18	0	1	1	-0.9830075975	-0.6978064556	-3.5463468767
Site_1	before	4	Trifolium_dubium	45	0	1	1	-0.9830075975	-0.6978064556	-3.5463468767
Site_1	before	6	Trifolium_medium	8	0	1	1	-0.5733190954	-0.2566410898	-2.8616813946
Site_1	before	4	Trifolium_medium	8	0	1	1	-0.5733190954	-0.2566410898	-2.8616813946
Site_1	before	6	Trifolium_medium	8	0	1	1	-0.5733190954	-0.2566410898	-2.8616813946
Site_1	before	5	Trifolium_medium	435	6	1	1	-0.5733190954	-0.2566410898	-2.8616813946
Site_1	before	4	Trifolium_medium	8	0	1	1	-0.5733190954	-0.2566410898	-2.8616813946
Site_1	before	5	Trifolium_medium	435	3	1	1	-0.5733190954	-0.2566410898	-2.8616813946
Site_1	before	3	Trifolium_medium	8	0	1	1	-0.5733190954	-0.2566410898	-2.8616813946
Site_1	before	5	Trifolium_medium	435	9	1	1	-0.5733190954	-0.2566410898	-2.8616813946
Site_1	before	6	Trifolium_medium	8	0	1	1	-0.5733190954	-0.2566410898	-2.8616813946
Site_1	before	4	Trifolium_medium	8	0	1	1	-0.5733190954	-0.2566410898	-2.8616813946
Site_1	before	3	Trifolium_medium	8	0	1	1	-0.5733190954	-0.2566410898	-2.8616813946
Site_1	before	3	Trifolium_medium	8	0	1	1	-0.5733190954	-0.2566410898	-2.8616813946
Site_1	before	5	Trifolium_repens	12	0	0	1	-1.266466276	-0.9497882703	-3.5548285752
Site_1	before	5	Trifolium_repens	12	0	0	1	-1.266466276	-0.9497882703	-3.5548285752
Site_1	before	3	Trifolium_repens	12	0	0	1	-1.266466276	-0.9497882703	-3.5548285752
Site_1	before	3	Trifolium_repens	12	0	0	1	-1.266466276	-0.9497882703	-3.5548285752
Site_1	before	3	Trifolium_repens	12	0	0	1	-1.266466276	-0.9497882703	-3.5548285752
Site_1	before	5	Trifolium_repens	12	0	0	1	-1.266466276	-0.9497882703	-3.5548285752
Site_1	before	3	Veronica_officinalis	14	0	1	0	-1.9596134566	-1.6429354509	-4.2479757557
Site_1	before	3	Veronica_officinalis	14	0	1	0	-1.9596134566	-1.6429354509	-4.2479757557
Site_1	before	3	Veronica_officinalis	14	0	1	0	-1.9596134566	-1.6429354509	-4.2479757557
Site_1	before	1	Vicia_cracca	48	0	1	1	-2.6527606371	-2.3360826315	-4.9411229363
Site_1	before	1	Vicia_cracca	48	0	1	1	-2.6527606371	-2.3360826315	-4.9411229363
Site_1	before	1	Vicia_cracca	48	0	1	1	-2.6527606371	-2.3360826315	-4.9411229363
Site_1	before	4	Vicia_hirsuta	4	0	0	1	-3.3459078177	-3.029229812	-5.6342701168
Site_1	before	3	Vicia_hirsuta	7	0	0	1	-3.3459078177	-3.029229812	-5.6342701168
Site_1	before	4	Vicia_hirsuta	4	0	0	1	-3.3459078177	-3.029229812	-5.6342701168
Site_1	before	3	Vicia_hirsuta	7	0	0	1	-3.3459078177	-3.029229812	-5.6342701168
Site_1	before	3	Vicia_hirsuta	7	0	0	1	-3.3459078177	-3.029229812	-5.6342701168
Site_1	before	4	Vicia_hirsuta	4	0	0	1	-3.3459078177	-3.029229812	-5.6342701168
Site_1	before	1	Vicia_sativa	8	0	1	1	-2.5229502358	-1.0268459231	-6.1544874617
Site_1	before	2	Vicia_sativa	2	0	1	1	-2.5229502358	-1.0268459231	-6.1544874617
Site_1	before	1	Vicia_sativa	8	0	1	1	-2.5229502358	-1.0268459231	-6.1544874617
Site_1	before	2	Vicia_sativa	2	0	1	1	-2.5229502358	-1.0268459231	-6.1544874617
Site_1	before	2	Vicia_sativa	2	0	1	1	-2.5229502358	-1.0268459231	-6.1544874617
Site_1	before	3	Vicia_sativa	14	0	1	1	-2.5229502358	-1.0268459231	-6.1544874617
Site_1	before	3	Vicia_sativa	14	0	1	1	-2.5229502358	-1.0268459231	-6.1544874617
Site_1	before	1	Vicia_sativa	8	0	1	1	-2.5229502358	-1.0268459231	-6.1544874617
Site_1	before	2	Vicia_sativa	2	0	1	1	-2.5229502358	-1.0268459231	-6.1544874617
Site_1	before	3	Vicia_sativa	14	0	1	1	-2.5229502358	-1.0268459231	-6.1544874617
Site_1	before	4	Achillea_millefolium	83	1	1	1	0.0606700316	-0.0953757318	-3.7938011989
Site_1	before	3	Achillea_millefolium	92	3	1	1	0.0606700316	-0.0953757318	-3.7938011989
Site_1	before	3	Achillea_millefolium	92	3	1	1	0.0606700316	-0.0953757318	-3.7938011989
Site_1	before	4	Achillea_millefolium	83	2	1	1	0.0606700316	-0.0953757318	-3.7938011989
Site_1	before	3	Achillea_millefolium	92	2	1	1	0.0606700316	-0.0953757318	-3.7938011989
Site_1	before	2	Aegopodium_podagraria	2982	9	1	1	0.5172649492	0.069691826	-1.1881329961
Site_1	before	2	Aegopodium_podagraria	2982	28	1	1	0.5172649492	0.069691826	-1.1881329961
Site_1	before	2	Aegopodium_podagraria	2982	10	1	1	0.5172649492	0.069691826	-1.1881329961
Site_1	before	2	Aegopodium_podagraria	2982	13	1	1	0.5172649492	0.069691826	-1.1881329961
Site_1	before	4	Agrimonia_eupatoria	85	10	1	1	0.6286788373	-0.0372726241	-4.3424787847
Site_1	before	3	Agrimonia_eupatoria	12	3	1	1	0.6286788373	-0.0372726241	-4.3424787847
Site_1	before	3	Agrimonia_eupatoria	12	2	1	1	0.6286788373	-0.0372726241	-4.3424787847
Site_1	before	2	Agrimonia_eupatoria	54	2	1	1	0.6286788373	-0.0372726241	-4.3424787847
Site_1	before	4	Agrimonia_eupatoria	85	10	1	1	0.6286788373	-0.0372726241	-4.3424787847
Site_1	before	3	Agrimonia_eupatoria	12	3	1	1	0.6286788373	-0.0372726241	-4.3424787847
Site_1	before	4	Agrimonia_eupatoria	85	1	1	1	0.6286788373	-0.0372726241	-4.3424787847
Site_1	before	4	Astragalus_glycyphyllos	57	0	1	1	0.1412955798	-0.2948561899	1.3713899538
Site_1	before	4	Astragalus_glycyphyllos	57	0	1	1	0.1412955798	-0.2948561899	1.3713899538
Site_1	before	4	Astragalus_glycyphyllos	57	0	1	1	0.1412955798	-0.2948561899	1.3713899538
Site_1	before	5	Astragalus_glycyphyllos	14	0	1	1	0.1412955798	-0.2948561899	1.3713899538
Site_1	before	4	Astragalus_glycyphyllos	57	0	1	1	0.1412955798	-0.2948561899	1.3713899538
Site_1	before	5	Astragalus_glycyphyllos	14	0	1	1	0.1412955798	-0.2948561899	1.3713899538
Site_1	before	2	Astragalus_glycyphyllos	27	1	1	1	0.1412955798	-0.2948561899	1.3713899538
Site_1	before	5	Astragalus_glycyphyllos	14	0	1	1	0.1412955798	-0.2948561899	1.3713899538
Site_1	before	6	Astragalus_glycyphyllos	357	1	1	1	0.1412955798	-0.2948561899	1.3713899538
Site_1	before	6	Astragalus_glycyphyllos	357	2	1	1	0.1412955798	-0.2948561899	1.3713899538
Site_1	before	1	Campanula_patula	12	4	1	1	1.248727564	-0.2760161451	0.729273559
Site_1	before	3	Campanula_patula	12	0	1	1	1.248727564	-0.2760161451	0.729273559
Site_1	before	1	Campanula_patula	12	1	1	1	1.248727564	-0.2760161451	0.729273559
Site_1	before	1	Campanula_patula	12	1	1	1	1.248727564	-0.2760161451	0.729273559
Site_1	before	1	Campanula_patula	12	2	1	1	1.248727564	-0.2760161451	0.729273559
Site_1	before	1	Campanula_patula	12	4	1	1	1.248727564	-0.2760161451	0.729273559
Site_1	before	3	Dianthus_deltoides	6	0	0	1	1.5073370847	-0.8279904311	-0.0630319047
Site_1	before	6	Galium_mollugo	769	6	1	1	1.374973592	0.1234586793	-3.8580204705
Site_1	before	5	Galium_mollugo	411	2	1	1	1.374973592	0.1234586793	-3.8580204705
Site_1	before	5	Galium_mollugo	411	5	1	1	1.374973592	0.1234586793	-3.8580204705
Site_1	before	6	Galium_mollugo	769	12	1	1	1.374973592	0.1234586793	-3.8580204705
Site_1	before	2	Galium_mollugo	1567	5	1	1	1.374973592	0.1234586793	-3.8580204705
Site_1	before	6	Galium_mollugo	769	9	1	1	1.374973592	0.1234586793	-3.8580204705
Site_1	before	5	Galium_mollugo	411	3	1	1	1.374973592	0.1234586793	-3.8580204705
Site_1	before	6	Galium_mollugo	769	16	1	1	1.374973592	0.1234586793	-3.8580204705
Site_1	before	4	Genista_tinctoria	176	3	1	1	0.5916216767	-0.4816762484	-1.7985642382
Site_1	before	4	Genista_tinctoria	176	1	1	1	0.5916216767	-0.4816762484	-1.7985642382
Site_1	before	2	Helianthemum_nummularium	4	0	1	1	2.0564842569	0.7671883867	NA
Site_1	before	2	Helianthemum_nummularium	4	0	1	1	2.0564842569	0.7671883867	NA
Site_1	before	2	Helianthemum_nummularium	4	0	1	1	2.0564842569	0.7671883867	NA
Site_1	before	2	Helianthemum_nummularium	4	0	1	1	2.0564842569	0.7671883867	NA
Site_1	before	2	Lathyrus_pratensis	46	1	1	1	-0.2916903757	-0.2207414254	2.6336241577
Site_1	before	2	Lathyrus_pratensis	46	1	1	1	-0.2916903757	-0.2207414254	2.6336241577
Site_1	before	2	Lathyrus_pratensis	46	3	1	1	-0.2916903757	-0.2207414254	2.6336241577
Site_1	before	2	Lathyrus_pratensis	46	1	1	1	-0.2916903757	-0.2207414254	2.6336241577
Site_1	before	1	Lotus_corniculatus	6	0	1	1	-0.2517030022	-0.9195736092	0.8976396452
Site_1	before	5	Lotus_corniculatus	6	0	1	1	-0.2517030022	-0.9195736092	0.8976396452
Site_1	before	5	Lotus_corniculatus	6	0	1	1	-0.2517030022	-0.9195736092	0.8976396452
Site_1	before	1	Lotus_corniculatus	6	0	1	1	-0.2517030022	-0.9195736092	0.8976396452
Site_1	before	1	Lotus_corniculatus	6	0	1	1	-0.2517030022	-0.9195736092	0.8976396452
Site_1	before	6	Lotus_corniculatus	4	0	1	1	-0.2517030022	-0.9195736092	0.8976396452
Site_1	before	5	Lotus_corniculatus	6	0	1	1	-0.2517030022	-0.9195736092	0.8976396452
Site_1	before	1	Lotus_corniculatus	6	0	1	1	-0.2517030022	-0.9195736092	0.8976396452
Site_1	before	4	Lotus_corniculatus	29	0	1	1	-0.2517030022	-0.9195736092	0.8976396452
Site_1	before	4	Lotus_corniculatus	29	0	1	1	-0.2517030022	-0.9195736092	0.8976396452
Site_1	before	4	Lotus_corniculatus	29	0	1	1	-0.2517030022	-0.9195736092	0.8976396452
Site_1	before	6	Lotus_corniculatus	4	0	1	1	-0.2517030022	-0.9195736092	0.8976396452
Site_1	before	1	Lotus_corniculatus	6	0	1	1	-0.2517030022	-0.9195736092	0.8976396452
Site_1	before	1	Lotus_corniculatus	6	0	1	1	-0.2517030022	-0.9195736092	0.8976396452
Site_1	before	6	Lotus_corniculatus	4	0	1	1	-0.2517030022	-0.9195736092	0.8976396452
Site_1	before	4	Lotus_corniculatus	29	0	1	1	-0.2517030022	-0.9195736092	0.8976396452
Site_1	before	6	Lotus_corniculatus	4	0	1	1	-0.2517030022	-0.9195736092	0.8976396452
Site_1	before	3	Melampyrum_pratense	25	2	1	1	-0.4697369794	-0.7797746016	1.1331690332
Site_1	before	1	Melampyrum_pratense	6	1	1	1	-0.4697369794	-0.7797746016	1.1331690332
Site_1	before	2	Melampyrum_pratense	64	1	1	1	-0.4697369794	-0.7797746016	1.1331690332
Site_1	before	2	Melampyrum_pratense	64	3	1	1	-0.4697369794	-0.7797746016	1.1331690332
Site_1	before	5	Myosotis_arvensis	8	0	1	1	-1.2823621582	-0.8229467735	-3.0289811928
Site_1	before	4	Myosotis_arvensis	181	3	1	1	-1.2823621582	-0.8229467735	-3.0289811928
Site_1	before	5	Myosotis_arvensis	8	0	1	1	-1.2823621582	-0.8229467735	-3.0289811928
Site_1	before	6	Myosotis_arvensis	71	1	1	1	-1.2823621582	-0.8229467735	-3.0289811928
Site_1	before	1	Myosotis_arvensis	319	4	1	1	-1.2823621582	-0.8229467735	-3.0289811928
Site_1	before	3	Myosotis_arvensis	145	2	1	1	-1.2823621582	-0.8229467735	-3.0289811928
Site_1	before	3	Myosotis_arvensis	145	4	1	1	-1.2823621582	-0.8229467735	-3.0289811928
Site_1	before	4	Myosotis_arvensis	181	1	1	1	-1.2823621582	-0.8229467735	-3.0289811928
Site_1	before	4	Myosotis_arvensis	181	5	1	1	-1.2823621582	-0.8229467735	-3.0289811928
Site_1	before	3	Myosotis_arvensis	145	4	1	1	-1.2823621582	-0.8229467735	-3.0289811928
Site_1	before	1	Myosotis_arvensis	319	2	1	1	-1.2823621582	-0.8229467735	-3.0289811928
Site_1	before	5	Myosotis_arvensis	8	0	1	1	-1.2823621582	-0.8229467735	-3.0289811928
Site_1	before	3	Myosotis_arvensis	145	14	1	1	-1.2823621582	-0.8229467735	-3.0289811928
Site_1	before	1	Myosotis_arvensis	319	3	1	1	-1.2823621582	-0.8229467735	-3.0289811928
Site_1	before	1	Myosotis_arvensis	319	4	1	1	-1.2823621582	-0.8229467735	-3.0289811928
Site_1	before	4	Plantago_lanceolata	1	1	1	0	-0.8864062913	-0.1178740813	NA
Site_1	before	4	Plantago_lanceolata	1	2	1	0	-0.8864062913	-0.1178740813	NA
Site_1	before	3	Potentilla_argentea	3	3	1	1	-0.8864062913	-0.4775581918	-3.6870972361
Site_1	before	2	Potentilla_reptans	15	4	1	1	-0.051666428	-1.0912107601	3.1758116972
Site_1	before	2	Potentilla_reptans	15	4	1	1	-0.051666428	-1.0912107601	3.1758116972
Site_1	before	5	Potentilla_reptans	1	0	1	1	-0.051666428	-1.0912107601	3.1758116972
Site_1	before	5	Potentilla_reptans	1	0	1	1	-0.051666428	-1.0912107601	3.1758116972
Site_1	before	5	Potentilla_reptans	1	0	1	1	-0.051666428	-1.0912107601	3.1758116972
Site_1	before	3	Potentilla_reptans	4	3	1	1	-0.051666428	-1.0912107601	3.1758116972
Site_1	before	6	Potentilla_reptans	12	0	1	1	-0.051666428	-1.0912107601	3.1758116972
Site_1	before	1	Symphytum_officinale	4	0	1	1	0.2152218793	-0.4779300809	-2.7975793934
Site_1	before	1	Symphytum_officinale	4	0	1	1	0.2152218793	-0.4779300809	-2.7975793934
Site_1	before	1	Symphytum_officinale	4	0	1	1	0.2152218793	-0.4779300809	-2.7975793934
Site_1	before	1	Symphytum_officinale	4	0	1	1	0.2152218793	-0.4779300809	-2.7975793934
Site_1	before	1	Symphytum_officinale	4	0	1	1	0.2152218793	-0.4779300809	-2.7975793934
Site_1	before	1	Symphytum_officinale	4	0	1	1	0.2152218793	-0.4779300809	-2.7975793934
Site_1	before	4	Trifolium_aureum	44	0	1	1	-1.1710724818	-1.864224442	-4.1838737545
Site_1	before	4	Trifolium_aureum	44	0	1	1	-1.1710724818	-1.864224442	-4.1838737545
Site_1	before	1	Trifolium_aureum	22	0	1	1	-1.1710724818	-1.864224442	-4.1838737545
Site_1	before	1	Trifolium_aureum	22	0	1	1	-1.1710724818	-1.864224442	-4.1838737545
Site_1	before	1	Trifolium_aureum	22	0	1	1	-1.1710724818	-1.864224442	-4.1838737545
Site_1	before	4	Trifolium_aureum	44	0	1	1	-1.1710724818	-1.864224442	-4.1838737545
Site_1	before	1	Trifolium_aureum	22	0	1	1	-1.1710724818	-1.864224442	-4.1838737545
Site_1	before	1	Trifolium_aureum	22	0	1	1	-1.1710724818	-1.864224442	-4.1838737545
Site_1	before	4	Trifolium_aureum	44	0	1	1	-1.1710724818	-1.864224442	-4.1838737545
Site_1	before	1	Trifolium_aureum	22	0	1	1	-1.1710724818	-1.864224442	-4.1838737545
Site_1	before	4	Trifolium_dubium	45	0	1	1	-0.5065234594	-1.055626577	-0.1029385276
Site_1	before	1	Trifolium_dubium	18	0	1	1	-0.5065234594	-1.055626577	-0.1029385276
Site_1	before	4	Trifolium_dubium	45	0	1	1	-0.5065234594	-1.055626577	-0.1029385276
Site_1	before	1	Trifolium_dubium	18	0	1	1	-0.5065234594	-1.055626577	-0.1029385276
Site_1	before	1	Trifolium_dubium	18	0	1	1	-0.5065234594	-1.055626577	-0.1029385276
Site_1	before	1	Trifolium_dubium	18	0	1	1	-0.5065234594	-1.055626577	-0.1029385276
Site_1	before	1	Trifolium_dubium	18	0	1	1	-0.5065234594	-1.055626577	-0.1029385276
Site_1	before	1	Trifolium_dubium	18	0	1	1	-0.5065234594	-1.055626577	-0.1029385276
Site_1	before	4	Trifolium_dubium	45	0	1	1	-0.5065234594	-1.055626577	-0.1029385276
Site_1	before	4	Trifolium_dubium	45	0	1	1	-0.5065234594	-1.055626577	-0.1029385276
Site_1	before	4	Trifolium_medium	8	0	0	1	-0.0968349574	-0.6144612111	0.5817269545
Site_1	before	6	Trifolium_medium	8	0	0	1	-0.0968349574	-0.6144612111	0.5817269545
Site_1	before	6	Trifolium_medium	8	0	0	1	-0.0968349574	-0.6144612111	0.5817269545
Site_1	before	4	Trifolium_medium	8	0	0	1	-0.0968349574	-0.6144612111	0.5817269545
Site_1	before	6	Trifolium_medium	8	0	0	1	-0.0968349574	-0.6144612111	0.5817269545
Site_1	before	3	Trifolium_medium	8	0	0	1	-0.0968349574	-0.6144612111	0.5817269545
Site_1	before	5	Trifolium_medium	435	1	0	1	-0.0968349574	-0.6144612111	0.5817269545
Site_1	before	5	Trifolium_medium	435	7	0	1	-0.0968349574	-0.6144612111	0.5817269545
Site_1	before	4	Trifolium_medium	8	0	0	1	-0.0968349574	-0.6144612111	0.5817269545
Site_1	before	3	Trifolium_medium	8	0	0	1	-0.0968349574	-0.6144612111	0.5817269545
Site_1	before	4	Trifolium_medium	8	0	0	1	-0.0968349574	-0.6144612111	0.5817269545
Site_1	before	3	Trifolium_medium	8	0	0	1	-0.0968349574	-0.6144612111	0.5817269545
Site_1	before	6	Trifolium_medium	8	0	0	1	-0.0968349574	-0.6144612111	0.5817269545
Site_1	before	3	Trifolium_medium	8	0	0	1	-0.0968349574	-0.6144612111	0.5817269545
Site_1	before	5	Trifolium_repens	12	0	1	1	-0.7899821379	-1.3076083917	-0.1114202261
Site_1	before	3	Trifolium_repens	12	0	1	1	-0.7899821379	-1.3076083917	-0.1114202261
Site_1	before	3	Trifolium_repens	12	0	1	1	-0.7899821379	-1.3076083917	-0.1114202261
Site_1	before	3	Trifolium_repens	12	0	1	1	-0.7899821379	-1.3076083917	-0.1114202261
Site_1	before	5	Trifolium_repens	12	0	1	1	-0.7899821379	-1.3076083917	-0.1114202261
Site_1	before	3	Trifolium_repens	12	0	1	1	-0.7899821379	-1.3076083917	-0.1114202261
Site_1	before	5	Trifolium_repens	12	0	1	1	-0.7899821379	-1.3076083917	-0.1114202261
Site_1	before	3	Veronica_officinalis	14	0	1	1	-1.4831293185	-2.0007555722	-0.8045674066
Site_1	before	3	Veronica_officinalis	14	0	1	1	-1.4831293185	-2.0007555722	-0.8045674066
Site_1	before	3	Veronica_officinalis	14	0	1	1	-1.4831293185	-2.0007555722	-0.8045674066
Site_1	before	3	Veronica_officinalis	14	0	1	1	-1.4831293185	-2.0007555722	-0.8045674066
Site_1	before	1	Vicia_cracca	48	0	1	1	-2.1762764991	-2.6939027528	-1.4977145872
Site_1	before	1	Vicia_cracca	48	0	1	1	-2.1762764991	-2.6939027528	-1.4977145872
Site_1	before	1	Vicia_cracca	48	0	1	1	-2.1762764991	-2.6939027528	-1.4977145872
Site_1	before	1	Vicia_cracca	48	0	1	1	-2.1762764991	-2.6939027528	-1.4977145872
Site_1	before	1	Vicia_cracca	48	0	1	1	-2.1762764991	-2.6939027528	-1.4977145872
Site_1	before	1	Vicia_cracca	48	0	1	1	-2.1762764991	-2.6939027528	-1.4977145872
Site_1	before	3	Vicia_hirsuta	7	0	1	1	-2.8694236796	-3.3870499333	-2.1908617678
Site_1	before	4	Vicia_hirsuta	4	0	1	1	-2.8694236796	-3.3870499333	-2.1908617678
Site_1	before	4	Vicia_hirsuta	4	0	1	1	-2.8694236796	-3.3870499333	-2.1908617678
Site_1	before	4	Vicia_hirsuta	4	0	1	1	-2.8694236796	-3.3870499333	-2.1908617678
Site_1	before	3	Vicia_hirsuta	7	0	1	1	-2.8694236796	-3.3870499333	-2.1908617678
Site_1	before	3	Vicia_hirsuta	7	0	1	1	-2.8694236796	-3.3870499333	-2.1908617678
Site_1	before	4	Vicia_hirsuta	4	0	1	1	-2.8694236796	-3.3870499333	-2.1908617678
Site_1	before	3	Vicia_hirsuta	7	0	1	1	-2.8694236796	-3.3870499333	-2.1908617678
Site_1	before	1	Vicia_sativa	8	0	0	1	-2.0464660977	-1.3846660444	-2.7110791126
Site_1	before	1	Vicia_sativa	8	0	0	1	-2.0464660977	-1.3846660444	-2.7110791126
Site_1	before	3	Vicia_sativa	14	0	0	1	-2.0464660977	-1.3846660444	-2.7110791126
Site_1	before	1	Vicia_sativa	8	0	0	1	-2.0464660977	-1.3846660444	-2.7110791126
Site_1	before	1	Vicia_sativa	8	0	0	1	-2.0464660977	-1.3846660444	-2.7110791126
Site_1	before	2	Vicia_sativa	2	0	0	1	-2.0464660977	-1.3846660444	-2.7110791126
Site_1	before	1	Vicia_sativa	8	0	0	1	-2.0464660977	-1.3846660444	-2.7110791126
Site_1	before	3	Vicia_sativa	14	0	0	1	-2.0464660977	-1.3846660444	-2.7110791126
Site_1	before	3	Vicia_sativa	14	0	0	1	-2.0464660977	-1.3846660444	-2.7110791126
Site_1	before	3	Vicia_sativa	14	0	0	1	-2.0464660977	-1.3846660444	-2.7110791126
Site_1	before	2	Vicia_sativa	2	0	0	1	-2.0464660977	-1.3846660444	-2.7110791126
Site_1	before	2	Vicia_sativa	2	0	0	1	-2.0464660977	-1.3846660444	-2.7110791126
Site_1	before	1	Vicia_sativa	8	0	0	1	-2.0464660977	-1.3846660444	-2.7110791126
Site_1	before	2	Vicia_sativa	2	0	0	1	-2.0464660977	-1.3846660444	-2.7110791126
Site_1	before	3	Achillea_millefolium	122	6	0	0	-1.3143035604	-0.2188344112	0.0642192716
Site_1	before	4	Achillea_millefolium	83	2	0	0	-1.3143035604	-0.2188344112	0.0642192716
Site_1	before	3	Achillea_millefolium	122	2	0	0	-1.3143035604	-0.2188344112	0.0642192716
Site_1	before	5	Achillea_millefolium	83	2	0	0	-1.3143035604	-0.2188344112	0.0642192716
Site_1	before	5	Achillea_millefolium	83	2	0	0	-1.3143035604	-0.2188344112	0.0642192716
Site_1	before	5	Achillea_millefolium	83	1	0	0	-1.3143035604	-0.2188344112	0.0642192716
Site_1	before	4	Achillea_millefolium	83	1	0	0	-1.3143035604	-0.2188344112	0.0642192716
Site_1	before	4	Achillea_millefolium	83	1	0	0	-1.3143035604	-0.2188344112	0.0642192716
Site_1	before	2	Aegopodium_podagraria	1754	3	0	0	-0.8577086428	-0.0537668533	2.6698874744
Site_1	before	4	Agrimonia_eupatoria	131	2	1	0	-0.7462947547	-0.1607313034	-0.4844583142
Site_1	before	2	Agrimonia_eupatoria	54	1	1	0	-0.7462947547	-0.1607313034	-0.4844583142
Site_1	before	4	Agrimonia_eupatoria	131	5	1	0	-0.7462947547	-0.1607313034	-0.4844583142
Site_1	before	3	Agrimonia_eupatoria	12	2	1	0	-0.7462947547	-0.1607313034	-0.4844583142
Site_1	before	5	Agrimonia_eupatoria	93	3	1	0	-0.7462947547	-0.1607313034	-0.4844583142
Site_1	before	2	Agrimonia_eupatoria	54	1	1	0	-0.7462947547	-0.1607313034	-0.4844583142
Site_1	before	4	Agrimonia_eupatoria	131	4	1	0	-0.7462947547	-0.1607313034	-0.4844583142
Site_1	before	2	Agrimonia_eupatoria	54	11	1	0	-0.7462947547	-0.1607313034	-0.4844583142
Site_1	before	4	Agrimonia_eupatoria	131	1	1	0	-0.7462947547	-0.1607313034	-0.4844583142
Site_1	before	5	Agrimonia_eupatoria	93	1	1	0	-0.7462947547	-0.1607313034	-0.4844583142
Site_1	before	5	Astragalus_glycyphyllos	17	0	1	1	-1.2336780122	-0.4183148692	5.2294104243
Site_1	before	5	Astragalus_glycyphyllos	17	0	1	1	-1.2336780122	-0.4183148692	5.2294104243
Site_1	before	4	Astragalus_glycyphyllos	57	0	1	1	-1.2336780122	-0.4183148692	5.2294104243
Site_1	before	6	Astragalus_glycyphyllos	437	1	1	1	-1.2336780122	-0.4183148692	5.2294104243
Site_1	before	4	Astragalus_glycyphyllos	57	0	1	1	-1.2336780122	-0.4183148692	5.2294104243
Site_1	before	6	Astragalus_glycyphyllos	437	1	1	1	-1.2336780122	-0.4183148692	5.2294104243
Site_1	before	4	Astragalus_glycyphyllos	57	0	1	1	-1.2336780122	-0.4183148692	5.2294104243
Site_1	before	5	Astragalus_glycyphyllos	17	0	1	1	-1.2336780122	-0.4183148692	5.2294104243
Site_1	before	2	Astragalus_glycyphyllos	56	2	1	1	-1.2336780122	-0.4183148692	5.2294104243
Site_1	before	4	Astragalus_glycyphyllos	57	0	1	1	-1.2336780122	-0.4183148692	5.2294104243
Site_1	before	4	Astragalus_glycyphyllos	57	0	1	1	-1.2336780122	-0.4183148692	5.2294104243
Site_1	before	5	Astragalus_glycyphyllos	17	0	1	1	-1.2336780122	-0.4183148692	5.2294104243
Site_1	before	1	Campanula_patula	12	2	1	1	-0.126246028	-0.3994748244	4.5872940295
Site_1	before	1	Campanula_patula	12	2	1	1	-0.126246028	-0.3994748244	4.5872940295
Site_1	before	1	Campanula_patula	12	1	1	1	-0.126246028	-0.3994748244	4.5872940295
Site_1	before	1	Campanula_patula	12	3	1	1	-0.126246028	-0.3994748244	4.5872940295
Site_1	before	4	Galium_verum	575	4	1	0	0.4934581802	-0.2337136762	0.1382550555
Site_1	before	3	Galium_verum	575	2	1	0	0.4934581802	-0.2337136762	0.1382550555
Site_1	before	1	Galium_verum	575	1	1	0	0.4934581802	-0.2337136762	0.1382550555
Site_1	before	1	Galium_verum	575	3	1	0	0.4934581802	-0.2337136762	0.1382550555
Site_1	before	3	Galium_verum	575	3	1	0	0.4934581802	-0.2337136762	0.1382550555
Site_1	before	4	Genista_tinctoria	235	1	1	1	-0.7833519153	-0.6051349277	2.0594562323
Site_1	before	4	Genista_tinctoria	235	2	1	1	-0.7833519153	-0.6051349277	2.0594562323
Site_1	before	4	Genista_tinctoria	235	3	1	1	-0.7833519153	-0.6051349277	2.0594562323
Site_1	before	2	Helianthemum_nummularium	4	0	1	0	0.6815106649	0.6437297074	NA
Site_1	before	2	Helianthemum_nummularium	4	0	1	0	0.6815106649	0.6437297074	NA
Site_1	before	2	Helianthemum_nummularium	4	0	1	0	0.6815106649	0.6437297074	NA
Site_1	before	2	Helianthemum_nummularium	4	0	1	0	0.6815106649	0.6437297074	NA
Site_1	before	2	Helianthemum_nummularium	4	0	1	0	0.6815106649	0.6437297074	NA
Site_1	before	2	Helianthemum_nummularium	4	0	1	0	0.6815106649	0.6437297074	NA
Site_1	before	2	Helianthemum_nummularium	4	0	1	0	0.6815106649	0.6437297074	NA
Site_1	before	4	Hypericum_perforatum	4	1	1	1	-0.1967384164	-0.0035360982	3.8702452983
Site_1	before	4	Hypericum_perforatum	4	2	1	1	-0.1967384164	-0.0035360982	3.8702452983
Site_1	before	1	Knautia_arvensis	23	0	1	1	-1.374973592	-0.1234586793	3.8580204705
Site_1	before	3	Knautia_arvensis	92	0	1	1	-1.374973592	-0.1234586793	3.8580204705
Site_1	before	4	Knautia_arvensis	253	0	1	1	-1.374973592	-0.1234586793	3.8580204705
Site_1	before	4	Knautia_arvensis	253	0	1	1	-1.374973592	-0.1234586793	3.8580204705
Site_1	before	6	Knautia_arvensis	46	0	1	1	-1.374973592	-0.1234586793	3.8580204705
Site_1	before	6	Knautia_arvensis	46	0	1	1	-1.374973592	-0.1234586793	3.8580204705
Site_1	before	1	Knautia_arvensis	23	0	1	1	-1.374973592	-0.1234586793	3.8580204705
Site_1	before	5	Knautia_arvensis	50	0	1	1	-1.374973592	-0.1234586793	3.8580204705
Site_1	before	3	Knautia_arvensis	92	0	1	1	-1.374973592	-0.1234586793	3.8580204705
Site_1	before	1	Knautia_arvensis	23	0	1	1	-1.374973592	-0.1234586793	3.8580204705
Site_1	before	2	Knautia_arvensis	80	0	1	1	-1.374973592	-0.1234586793	3.8580204705
Site_1	before	6	Knautia_arvensis	46	0	1	1	-1.374973592	-0.1234586793	3.8580204705
Site_1	before	2	Knautia_arvensis	80	0	1	1	-1.374973592	-0.1234586793	3.8580204705
Site_1	before	2	Knautia_arvensis	80	0	1	1	-1.374973592	-0.1234586793	3.8580204705
Site_1	before	1	Knautia_arvensis	23	0	1	1	-1.374973592	-0.1234586793	3.8580204705
Site_1	before	3	Knautia_arvensis	92	0	1	1	-1.374973592	-0.1234586793	3.8580204705
Site_1	before	4	Knautia_arvensis	253	0	1	1	-1.374973592	-0.1234586793	3.8580204705
Site_1	before	1	Knautia_arvensis	23	0	1	1	-1.374973592	-0.1234586793	3.8580204705
Site_1	before	5	Knautia_arvensis	50	0	1	1	-1.374973592	-0.1234586793	3.8580204705
Site_1	before	2	Knautia_arvensis	80	0	1	1	-1.374973592	-0.1234586793	3.8580204705
Site_1	before	2	Knautia_arvensis	80	0	1	1	-1.374973592	-0.1234586793	3.8580204705
Site_1	before	2	Knautia_arvensis	80	0	1	1	-1.374973592	-0.1234586793	3.8580204705
Site_1	before	2	Knautia_arvensis	80	0	1	1	-1.374973592	-0.1234586793	3.8580204705
Site_1	before	5	Knautia_arvensis	50	0	1	1	-1.374973592	-0.1234586793	3.8580204705
Site_1	before	6	Knautia_arvensis	46	0	1	1	-1.374973592	-0.1234586793	3.8580204705
Site_1	before	5	Knautia_arvensis	50	0	1	1	-1.374973592	-0.1234586793	3.8580204705
Site_1	before	6	Knautia_arvensis	46	0	1	1	-1.374973592	-0.1234586793	3.8580204705
Site_1	before	4	Knautia_arvensis	253	0	1	1	-1.374973592	-0.1234586793	3.8580204705
Site_1	before	4	Knautia_arvensis	253	0	1	1	-1.374973592	-0.1234586793	3.8580204705
Site_1	before	3	Knautia_arvensis	92	0	1	1	-1.374973592	-0.1234586793	3.8580204705
Site_1	before	2	Lathyrus_pratensis	3	0	1	1	-1.6666639677	-0.3442001047	6.4916446282
Site_1	before	2	Lathyrus_pratensis	21	0	1	1	-1.6666639677	-0.3442001047	6.4916446282
Site_1	before	2	Lathyrus_pratensis	21	0	1	1	-1.6666639677	-0.3442001047	6.4916446282
Site_1	before	2	Lathyrus_pratensis	3	0	1	1	-1.6666639677	-0.3442001047	6.4916446282
Site_1	before	2	Lathyrus_pratensis	3	0	1	1	-1.6666639677	-0.3442001047	6.4916446282
Site_1	before	2	Lathyrus_pratensis	3	0	1	1	-1.6666639677	-0.3442001047	6.4916446282
Site_1	before	2	Lathyrus_pratensis	3	0	1	1	-1.6666639677	-0.3442001047	6.4916446282
Site_1	before	6	Lotus_corniculatus	6	0	1	1	-1.6266765942	-1.0430322885	4.7556601158
Site_1	before	3	Lotus_corniculatus	66	2	1	1	-1.6266765942	-1.0430322885	4.7556601158
Site_1	before	1	Lotus_corniculatus	16	0	1	1	-1.6266765942	-1.0430322885	4.7556601158
Site_1	before	5	Lotus_corniculatus	5	0	1	1	-1.6266765942	-1.0430322885	4.7556601158
Site_1	before	4	Lotus_corniculatus	4	2	1	1	-1.6266765942	-1.0430322885	4.7556601158
Site_1	before	5	Lotus_corniculatus	5	0	1	1	-1.6266765942	-1.0430322885	4.7556601158
Site_1	before	3	Lotus_corniculatus	66	1	1	1	-1.6266765942	-1.0430322885	4.7556601158
Site_1	before	6	Lotus_corniculatus	6	0	1	1	-1.6266765942	-1.0430322885	4.7556601158
Site_1	before	6	Lotus_corniculatus	6	0	1	1	-1.6266765942	-1.0430322885	4.7556601158
Site_1	before	1	Lotus_corniculatus	16	0	1	1	-1.6266765942	-1.0430322885	4.7556601158
Site_1	before	5	Lotus_corniculatus	5	0	1	1	-1.6266765942	-1.0430322885	4.7556601158
Site_1	before	3	Lotus_corniculatus	66	3	1	1	-1.6266765942	-1.0430322885	4.7556601158
Site_1	before	6	Lotus_corniculatus	6	0	1	1	-1.6266765942	-1.0430322885	4.7556601158
Site_1	before	1	Lotus_corniculatus	16	0	1	1	-1.6266765942	-1.0430322885	4.7556601158
Site_1	before	6	Lotus_corniculatus	6	0	1	1	-1.6266765942	-1.0430322885	4.7556601158
Site_1	before	1	Lotus_corniculatus	16	0	1	1	-1.6266765942	-1.0430322885	4.7556601158
Site_1	before	2	Lotus_corniculatus	19	1	1	1	-1.6266765942	-1.0430322885	4.7556601158
Site_1	before	5	Lotus_corniculatus	5	0	1	1	-1.6266765942	-1.0430322885	4.7556601158
Site_1	before	1	Lotus_corniculatus	16	0	1	1	-1.6266765942	-1.0430322885	4.7556601158
Site_1	before	3	Melampyrum_pratense	26	0	1	1	-1.8447105714	-0.9032332809	4.9911895037
Site_1	before	1	Melampyrum_pratense	9	0	1	1	-1.8447105714	-0.9032332809	4.9911895037
Site_1	before	1	Melampyrum_pratense	9	0	1	1	-1.8447105714	-0.9032332809	4.9911895037
Site_1	before	1	Melampyrum_pratense	9	0	1	1	-1.8447105714	-0.9032332809	4.9911895037
Site_1	before	2	Melampyrum_pratense	20	2	1	1	-1.8447105714	-0.9032332809	4.9911895037
Site_1	before	1	Melampyrum_pratense	9	0	1	1	-1.8447105714	-0.9032332809	4.9911895037
Site_1	before	3	Melampyrum_pratense	26	0	1	1	-1.8447105714	-0.9032332809	4.9911895037
Site_1	before	3	Melampyrum_pratense	26	0	1	1	-1.8447105714	-0.9032332809	4.9911895037
Site_1	before	2	Melampyrum_pratense	42	2	1	1	-1.8447105714	-0.9032332809	4.9911895037
Site_1	before	3	Melampyrum_pratense	26	0	1	1	-1.8447105714	-0.9032332809	4.9911895037
Site_1	before	1	Melampyrum_pratense	9	0	1	1	-1.8447105714	-0.9032332809	4.9911895037
Site_1	before	3	Myosotis_arvensis	323	0	1	1	-2.6573357502	-0.9464054528	0.8290392778
Site_1	before	4	Myosotis_arvensis	250	2	1	1	-2.6573357502	-0.9464054528	0.8290392778
Site_1	before	4	Myosotis_arvensis	250	1	1	1	-2.6573357502	-0.9464054528	0.8290392778
Site_1	before	1	Myosotis_arvensis	448	2	1	1	-2.6573357502	-0.9464054528	0.8290392778
Site_1	before	3	Myosotis_arvensis	323	0	1	1	-2.6573357502	-0.9464054528	0.8290392778
Site_1	before	5	Myosotis_arvensis	8	0	1	1	-2.6573357502	-0.9464054528	0.8290392778
Site_1	before	5	Myosotis_arvensis	8	0	1	1	-2.6573357502	-0.9464054528	0.8290392778
Site_1	before	5	Myosotis_arvensis	8	0	1	1	-2.6573357502	-0.9464054528	0.8290392778
Site_1	before	5	Myosotis_arvensis	8	0	1	1	-2.6573357502	-0.9464054528	0.8290392778
Site_1	before	3	Myosotis_arvensis	323	0	1	1	-2.6573357502	-0.9464054528	0.8290392778
Site_1	before	3	Myosotis_arvensis	323	0	1	1	-2.6573357502	-0.9464054528	0.8290392778
Site_1	before	1	Myosotis_arvensis	448	1	1	1	-2.6573357502	-0.9464054528	0.8290392778
Site_1	before	3	Potentilla_argentea	2	9	1	0	-2.2613798833	-0.6010168711	0.1709232345
Site_1	before	3	Potentilla_argentea	2	6	1	0	-2.2613798833	-0.6010168711	0.1709232345
Site_1	before	2	Potentilla_reptans	4	1	1	0	-1.4266400201	-1.2146694394	7.0338321677
Site_1	before	2	Potentilla_reptans	4	1	1	0	-1.4266400201	-1.2146694394	7.0338321677
Site_1	before	2	Potentilla_reptans	4	3	1	0	-1.4266400201	-1.2146694394	7.0338321677
Site_1	before	3	Potentilla_reptans	4	3	1	0	-1.4266400201	-1.2146694394	7.0338321677
Site_1	before	2	Ranunculus_bulbosus	4	3	1	0	-1.9957788939	-0.762408314	5.5546648047
Site_1	before	2	Ranunculus_bulbosus	4	1	1	0	-1.9957788939	-0.762408314	5.5546648047
Site_1	before	1	Trifolium_dubium	18	0	1	1	-1.8814970514	-1.1790852563	3.7550819429
Site_1	before	1	Trifolium_dubium	18	0	1	1	-1.8814970514	-1.1790852563	3.7550819429
Site_1	before	1	Trifolium_dubium	18	0	1	1	-1.8814970514	-1.1790852563	3.7550819429
Site_1	before	1	Trifolium_dubium	18	0	1	1	-1.8814970514	-1.1790852563	3.7550819429
Site_1	before	4	Trifolium_dubium	45	0	1	1	-1.8814970514	-1.1790852563	3.7550819429
Site_1	before	4	Trifolium_dubium	45	0	1	1	-1.8814970514	-1.1790852563	3.7550819429
Site_1	before	4	Trifolium_dubium	45	0	1	1	-1.8814970514	-1.1790852563	3.7550819429
Site_1	before	1	Trifolium_dubium	18	0	1	1	-1.8814970514	-1.1790852563	3.7550819429
Site_1	before	4	Trifolium_dubium	45	0	1	1	-1.8814970514	-1.1790852563	3.7550819429
Site_1	before	4	Trifolium_dubium	45	0	1	1	-1.8814970514	-1.1790852563	3.7550819429
Site_1	before	3	Trifolium_medium	8	0	1	1	-1.4718085494	-0.7379198904	4.439747425
Site_1	before	5	Trifolium_medium	800	0	1	1	-1.4718085494	-0.7379198904	4.439747425
Site_1	before	3	Trifolium_medium	8	0	1	1	-1.4718085494	-0.7379198904	4.439747425
Site_1	before	6	Trifolium_medium	8	1	1	1	-1.4718085494	-0.7379198904	4.439747425
Site_1	before	5	Trifolium_medium	800	1	1	1	-1.4718085494	-0.7379198904	4.439747425
Site_1	before	6	Trifolium_medium	8	1	1	1	-1.4718085494	-0.7379198904	4.439747425
Site_1	before	3	Trifolium_medium	8	0	1	1	-1.4718085494	-0.7379198904	4.439747425
Site_1	before	3	Trifolium_medium	8	0	1	1	-1.4718085494	-0.7379198904	4.439747425
Site_1	before	5	Trifolium_repens	12	0	0	1	-2.16495573	-1.431067071	3.7466002444
Site_1	before	5	Trifolium_repens	12	0	0	1	-2.16495573	-1.431067071	3.7466002444
Site_1	before	3	Trifolium_repens	12	0	0	1	-2.16495573	-1.431067071	3.7466002444
Site_1	before	5	Trifolium_repens	12	0	0	1	-2.16495573	-1.431067071	3.7466002444
Site_1	before	3	Trifolium_repens	12	0	0	1	-2.16495573	-1.431067071	3.7466002444
Site_1	before	3	Trifolium_repens	12	0	0	1	-2.16495573	-1.431067071	3.7466002444
Site_1	before	3	Trifolium_repens	12	0	0	1	-2.16495573	-1.431067071	3.7466002444
Site_1	before	5	Trifolium_repens	12	0	0	1	-2.16495573	-1.431067071	3.7466002444
Site_1	before	3	Vicia_hirsuta	7	0	0	1	-4.2443972717	-3.5105086126	1.6671587027
Site_1	before	3	Vicia_hirsuta	7	0	0	1	-4.2443972717	-3.5105086126	1.6671587027
Site_1	before	3	Vicia_hirsuta	7	0	0	1	-4.2443972717	-3.5105086126	1.6671587027
Site_1	before	3	Vicia_hirsuta	7	0	0	1	-4.2443972717	-3.5105086126	1.6671587027
Site_1	before	4	Vicia_hirsuta	14	0	0	1	-4.2443972717	-3.5105086126	1.6671587027
Site_1	before	4	Vicia_hirsuta	14	0	0	1	-4.2443972717	-3.5105086126	1.6671587027
Site_1	before	4	Vicia_hirsuta	14	0	0	1	-4.2443972717	-3.5105086126	1.6671587027
Site_1	before	4	Vicia_hirsuta	14	0	0	1	-4.2443972717	-3.5105086126	1.6671587027
Site_1	before	4	Vicia_hirsuta	14	0	0	1	-4.2443972717	-3.5105086126	1.6671587027
Site_1	before	1	Vicia_sativa	11	0	1	1	-3.4214396897	-1.5081247237	1.1469413579
Site_1	before	3	Vicia_sativa	16	0	1	1	-3.4214396897	-1.5081247237	1.1469413579
Site_1	before	1	Vicia_sativa	11	0	1	1	-3.4214396897	-1.5081247237	1.1469413579
Site_1	before	3	Vicia_sativa	16	0	1	1	-3.4214396897	-1.5081247237	1.1469413579
Site_1	before	1	Vicia_sativa	11	0	1	1	-3.4214396897	-1.5081247237	1.1469413579
Site_1	before	1	Vicia_sativa	11	0	1	1	-3.4214396897	-1.5081247237	1.1469413579
Site_1	before	1	Vicia_sativa	11	0	1	1	-3.4214396897	-1.5081247237	1.1469413579
Site_1	before	3	Vicia_sativa	16	0	1	1	-3.4214396897	-1.5081247237	1.1469413579
Site_1	before	3	Vicia_sativa	16	0	1	1	-3.4214396897	-1.5081247237	1.1469413579
Site_2	before	2	Achillea_millefolium	234	1	1	0	0.489013265	0.384521028	-2.7605330621
Site_2	before	6	Agrimonia_eupatoria	11	5	1	0	-0.1566550358	0.5331340262	-4.2805771119
Site_2	before	1	Agrimonia_eupatoria	5	2	1	0	-0.1566550358	0.5331340262	-4.2805771119
Site_2	before	4	Agrimonia_eupatoria	25	4	1	0	-0.1566550358	0.5331340262	-4.2805771119
Site_2	before	4	Agrimonia_eupatoria	25	4	1	0	-0.1566550358	0.5331340262	-4.2805771119
Site_2	before	3	Agrimonia_eupatoria	25	3	1	0	-0.1566550358	0.5331340262	-4.2805771119
Site_2	before	5	Agrimonia_eupatoria	48	2	1	0	-0.1566550358	0.5331340262	-4.2805771119
Site_2	before	6	Agrimonia_eupatoria	11	1	1	0	-0.1566550358	0.5331340262	-4.2805771119
Site_2	before	3	Agrimonia_eupatoria	25	5	1	0	-0.1566550358	0.5331340262	-4.2805771119
Site_2	before	3	Agrimonia_eupatoria	25	2	1	0	-0.1566550358	0.5331340262	-4.2805771119
Site_2	before	3	Agrimonia_eupatoria	25	2	1	0	-0.1566550358	0.5331340262	-4.2805771119
Site_2	before	5	Agrimonia_eupatoria	48	2	1	0	-0.1566550358	0.5331340262	-4.2805771119
Site_2	before	5	Agrimonia_eupatoria	48	6	1	0	-0.1566550358	0.5331340262	-4.2805771119
Site_2	before	2	Agrimonia_eupatoria	24	4	1	0	-0.1566550358	0.5331340262	-4.2805771119
Site_2	before	4	Agrimonia_eupatoria	25	9	1	0	-0.1566550358	0.5331340262	-4.2805771119
Site_2	before	6	Agrimonia_eupatoria	11	1	1	0	-0.1566550358	0.5331340262	-4.2805771119
Site_2	before	6	Agrimonia_eupatoria	11	9	1	0	-0.1566550358	0.5331340262	-4.2805771119
Site_2	before	5	Agrimonia_eupatoria	48	5	1	0	-0.1566550358	0.5331340262	-4.2805771119
Site_2	before	6	Agrimonia_eupatoria	11	1	1	0	-0.1566550358	0.5331340262	-4.2805771119
Site_2	before	2	Agrimonia_eupatoria	24	3	1	0	-0.1566550358	0.5331340262	-4.2805771119
Site_2	before	5	Agrimonia_eupatoria	48	5	1	0	-0.1566550358	0.5331340262	-4.2805771119
Site_2	before	4	Agrimonia_eupatoria	25	1	1	0	-0.1566550358	0.5331340262	-4.2805771119
Site_2	before	4	Astragalus_glycyphyllos	9	0	1	1	0.2013526145	0.0120037197	1.3204208913
Site_2	before	5	Astragalus_glycyphyllos	102	0	1	1	0.2013526145	0.0120037197	1.3204208913
Site_2	before	4	Astragalus_glycyphyllos	9	0	1	1	0.2013526145	0.0120037197	1.3204208913
Site_2	before	4	Astragalus_glycyphyllos	9	0	1	1	0.2013526145	0.0120037197	1.3204208913
Site_2	before	5	Astragalus_glycyphyllos	102	0	1	1	0.2013526145	0.0120037197	1.3204208913
Site_2	before	4	Astragalus_glycyphyllos	9	0	1	1	0.2013526145	0.0120037197	1.3204208913
Site_2	before	4	Astragalus_glycyphyllos	9	0	1	1	0.2013526145	0.0120037197	1.3204208913
Site_2	before	4	Astragalus_glycyphyllos	9	0	1	1	0.2013526145	0.0120037197	1.3204208913
Site_2	before	5	Astragalus_glycyphyllos	102	0	1	1	0.2013526145	0.0120037197	1.3204208913
Site_2	before	5	Astragalus_glycyphyllos	102	0	1	1	0.2013526145	0.0120037197	1.3204208913
Site_2	before	4	Astragalus_glycyphyllos	9	0	1	1	0.2013526145	0.0120037197	1.3204208913
Site_2	before	5	Astragalus_glycyphyllos	102	0	1	1	0.2013526145	0.0120037197	1.3204208913
Site_2	before	6	Centaurea_scabiosa	39	16	1	1	0.4593624289	0.5590283301	2.1270331493
Site_2	before	5	Centaurea_scabiosa	39	2	1	1	0.4593624289	0.5590283301	2.1270331493
Site_2	before	3	Centaurea_scabiosa	78	1	1	1	0.4593624289	0.5590283301	2.1270331493
Site_2	before	3	Centaurea_scabiosa	78	3	1	1	0.4593624289	0.5590283301	2.1270331493
Site_2	before	3	Centaurea_scabiosa	78	4	1	1	0.4593624289	0.5590283301	2.1270331493
Site_2	before	6	Centaurea_scabiosa	39	2	1	1	0.4593624289	0.5590283301	2.1270331493
Site_2	before	4	Centaurea_scabiosa	39	1	1	1	0.4593624289	0.5590283301	2.1270331493
Site_2	before	6	Centaurea_scabiosa	39	3	1	1	0.4593624289	0.5590283301	2.1270331493
Site_2	before	6	Centaurea_scabiosa	39	6	1	1	0.4593624289	0.5590283301	2.1270331493
Site_2	before	4	Centaurea_scabiosa	39	1	1	1	0.4593624289	0.5590283301	2.1270331493
Site_2	before	4	Centaurea_scabiosa	39	3	1	1	0.4593624289	0.5590283301	2.1270331493
Site_2	before	3	Centaurea_scabiosa	78	2	1	1	0.4593624289	0.5590283301	2.1270331493
Site_2	before	4	Centaurea_scabiosa	39	1	1	1	0.4593624289	0.5590283301	2.1270331493
Site_2	before	6	Centaurea_scabiosa	39	2	1	1	0.4593624289	0.5590283301	2.1270331493
Site_2	before	5	Centaurea_scabiosa	39	3	1	1	0.4593624289	0.5590283301	2.1270331493
Site_2	before	3	Galium_mollugo	360	4	1	0	1.4350306268	0.4477249174	-3.1290765893
Site_2	before	1	Galium_mollugo	360	1	1	0	1.4350306268	0.4477249174	-3.1290765893
Site_2	before	3	Galium_mollugo	360	4	1	0	1.4350306268	0.4477249174	-3.1290765893
Site_2	before	1	Galium_mollugo	360	1	1	0	1.4350306268	0.4477249174	-3.1290765893
Site_2	before	3	Galium_mollugo	360	8	1	0	1.4350306268	0.4477249174	-3.1290765893
Site_2	before	3	Galium_mollugo	360	6	1	0	1.4350306268	0.4477249174	-3.1290765893
Site_2	before	3	Galium_mollugo	360	2	1	0	1.4350306268	0.4477249174	-3.1290765893
Site_2	before	1	Galium_mollugo	360	1	1	0	1.4350306268	0.4477249174	-3.1290765893
Site_2	before	3	Galium_mollugo	360	2	1	0	1.4350306268	0.4477249174	-3.1290765893
Site_2	before	3	Galium_mollugo	360	8	1	0	1.4350306268	0.4477249174	-3.1290765893
Site_2	before	1	Helianthemum_nummularium	4	0	1	0	2.1165412917	1.1805505818	NA
Site_2	before	1	Helianthemum_nummularium	4	0	1	0	2.1165412917	1.1805505818	NA
Site_2	before	1	Helianthemum_nummularium	4	0	1	0	2.1165412917	1.1805505818	NA
Site_2	before	6	Helianthemum_nummularium	8	0	1	0	2.1165412917	1.1805505818	NA
Site_2	before	1	Helianthemum_nummularium	4	0	1	0	2.1165412917	1.1805505818	NA
Site_2	before	6	Helianthemum_nummularium	8	0	1	0	2.1165412917	1.1805505818	NA
Site_2	before	1	Helianthemum_nummularium	4	0	1	0	2.1165412917	1.1805505818	NA
Site_2	before	6	Helianthemum_nummularium	8	0	1	0	2.1165412917	1.1805505818	NA
Site_2	before	6	Helianthemum_nummularium	8	0	1	0	2.1165412917	1.1805505818	NA
Site_2	before	6	Helianthemum_nummularium	8	0	1	0	2.1165412917	1.1805505818	NA
Site_2	before	6	Helianthemum_nummularium	8	0	1	0	2.1165412917	1.1805505818	NA
Site_2	before	5	Inula_salicina	6	0	1	0	0.2277209627	0.5270853158	-2.2985474844
Site_2	before	5	Inula_salicina	6	0	1	0	0.2277209627	0.5270853158	-2.2985474844
Site_2	before	5	Inula_salicina	6	0	1	0	0.2277209627	0.5270853158	-2.2985474844
Site_2	before	5	Inula_salicina	6	0	1	0	0.2277209627	0.5270853158	-2.2985474844
Site_2	before	5	Inula_salicina	6	0	1	0	0.2277209627	0.5270853158	-2.2985474844
Site_2	before	1	Knautia_arvensis	52	0	1	1	0.1460537909	0.4912624334	1.0269088231
Site_2	before	2	Knautia_arvensis	52	2	1	1	0.1460537909	0.4912624334	1.0269088231
Site_2	before	2	Lathyrus_pratensis	19	0	1	1	-0.1961071936	0.0598383869	2.3373938865
Site_2	before	1	Lathyrus_pratensis	63	0	1	1	-0.1961071936	0.0598383869	2.3373938865
Site_2	before	1	Lathyrus_pratensis	63	0	1	1	-0.1961071936	0.0598383869	2.3373938865
Site_2	before	2	Lathyrus_pratensis	19	0	1	1	-0.1961071936	0.0598383869	2.3373938865
Site_2	before	2	Lathyrus_pratensis	19	0	1	1	-0.1961071936	0.0598383869	2.3373938865
Site_2	before	3	Lathyrus_pratensis	19	3	1	1	-0.1961071936	0.0598383869	2.3373938865
Site_2	before	1	Lathyrus_pratensis	63	0	1	1	-0.1961071936	0.0598383869	2.3373938865
Site_2	before	2	Lathyrus_pratensis	19	0	1	1	-0.1961071936	0.0598383869	2.3373938865
Site_2	before	1	Lathyrus_pratensis	63	0	1	1	-0.1961071936	0.0598383869	2.3373938865
Site_2	before	1	Lathyrus_pratensis	63	0	1	1	-0.1961071936	0.0598383869	2.3373938865
Site_2	before	2	Lathyrus_pratensis	19	0	1	1	-0.1961071936	0.0598383869	2.3373938865
Site_2	before	2	Lathyrus_pratensis	19	0	1	1	-0.1961071936	0.0598383869	2.3373938865
Site_2	before	5	Leontodon_hispidus	6	0	1	1	-0.1961071936	-0.1033071268	0.0741265006
Site_2	before	4	Leontodon_hispidus	6	3	1	1	-0.1961071936	-0.1033071268	0.0741265006
Site_2	before	4	Leontodon_hispidus	6	4	1	1	-0.1961071936	-0.1033071268	0.0741265006
Site_2	before	4	Leontodon_hispidus	6	2	1	1	-0.1961071936	-0.1033071268	0.0741265006
Site_2	before	4	Leontodon_hispidus	6	7	1	1	-0.1961071936	-0.1033071268	0.0741265006
Site_2	before	6	Leontodon_hispidus	1	0	1	1	-0.1961071936	-0.1033071268	0.0741265006
Site_2	before	4	Leontodon_hispidus	6	3	1	1	-0.1961071936	-0.1033071268	0.0741265006
Site_2	before	2	Lotus_corniculatus	45	1	1	1	-0.1771419528	-0.4722672376	0.8002230333
Site_2	before	1	Lotus_corniculatus	78	0	1	1	-0.1771419528	-0.4722672376	0.8002230333
Site_2	before	6	Lotus_corniculatus	34	1	1	1	-0.1771419528	-0.4722672376	0.8002230333
Site_2	before	1	Lotus_corniculatus	78	0	1	1	-0.1771419528	-0.4722672376	0.8002230333
Site_2	before	5	Lotus_corniculatus	23	1	1	1	-0.1771419528	-0.4722672376	0.8002230333
Site_2	before	1	Lotus_corniculatus	78	0	1	1	-0.1771419528	-0.4722672376	0.8002230333
Site_2	before	1	Lotus_corniculatus	78	0	1	1	-0.1771419528	-0.4722672376	0.8002230333
Site_2	before	3	Lotus_corniculatus	13	1	1	1	-0.1771419528	-0.4722672376	0.8002230333
Site_2	before	4	Lotus_corniculatus	356	3	1	1	-0.1771419528	-0.4722672376	0.8002230333
Site_2	before	2	Lotus_corniculatus	45	1	1	1	-0.1771419528	-0.4722672376	0.8002230333
Site_2	before	3	Lotus_corniculatus	13	1	1	1	-0.1771419528	-0.4722672376	0.8002230333
Site_2	before	1	Lotus_corniculatus	78	0	1	1	-0.1771419528	-0.4722672376	0.8002230333
Site_2	before	5	Medicago_lupulina	154	0	1	1	-1.7561406756	-0.6165097425	-2.6317582428
Site_2	before	5	Medicago_lupulina	154	0	1	1	-1.7561406756	-0.6165097425	-2.6317582428
Site_2	before	5	Medicago_lupulina	154	0	1	1	-1.7561406756	-0.6165097425	-2.6317582428
Site_2	before	1	Medicago_lupulina	448	0	1	1	-1.7561406756	-0.6165097425	-2.6317582428
Site_2	before	1	Medicago_lupulina	448	0	1	1	-1.7561406756	-0.6165097425	-2.6317582428
Site_2	before	5	Medicago_lupulina	154	0	1	1	-1.7561406756	-0.6165097425	-2.6317582428
Site_2	before	3	Medicago_lupulina	1540	0	1	1	-1.7561406756	-0.6165097425	-2.6317582428
Site_2	before	1	Medicago_lupulina	448	0	1	1	-1.7561406756	-0.6165097425	-2.6317582428
Site_2	before	4	Medicago_lupulina	210	0	1	1	-1.7561406756	-0.6165097425	-2.6317582428
Site_2	before	4	Medicago_lupulina	210	0	1	1	-1.7561406756	-0.6165097425	-2.6317582428
Site_2	before	1	Medicago_lupulina	448	0	1	1	-1.7561406756	-0.6165097425	-2.6317582428
Site_2	before	3	Medicago_lupulina	1540	0	1	1	-1.7561406756	-0.6165097425	-2.6317582428
Site_2	before	6	Medicago_lupulina	280	0	1	1	-1.7561406756	-0.6165097425	-2.6317582428
Site_2	before	5	Medicago_lupulina	154	0	1	1	-1.7561406756	-0.6165097425	-2.6317582428
Site_2	before	4	Medicago_lupulina	210	0	1	1	-1.7561406756	-0.6165097425	-2.6317582428
Site_2	before	1	Medicago_lupulina	448	0	1	1	-1.7561406756	-0.6165097425	-2.6317582428
Site_2	before	6	Medicago_lupulina	280	0	1	1	-1.7561406756	-0.6165097425	-2.6317582428
Site_2	before	4	Medicago_lupulina	210	0	1	1	-1.7561406756	-0.6165097425	-2.6317582428
Site_2	before	4	Medicago_lupulina	210	0	1	1	-1.7561406756	-0.6165097425	-2.6317582428
Site_2	before	6	Medicago_lupulina	280	0	1	1	-1.7561406756	-0.6165097425	-2.6317582428
Site_2	before	3	Medicago_lupulina	1540	0	1	1	-1.7561406756	-0.6165097425	-2.6317582428
Site_2	before	4	Medicago_lupulina	210	0	1	1	-1.7561406756	-0.6165097425	-2.6317582428
Site_2	before	3	Medicago_lupulina	1540	0	1	1	-1.7561406756	-0.6165097425	-2.6317582428
Site_2	before	6	Medicago_lupulina	280	0	1	1	-1.7561406756	-0.6165097425	-2.6317582428
Site_2	before	3	Medicago_lupulina	1540	0	1	1	-1.7561406756	-0.6165097425	-2.6317582428
Site_2	before	4	Medicago_lupulina	210	0	1	1	-1.7561406756	-0.6165097425	-2.6317582428
Site_2	before	2	Medicago_lupulina	252	0	1	1	-1.7561406756	-0.6165097425	-2.6317582428
Site_2	before	3	Medicago_lupulina	1540	0	1	1	-1.7561406756	-0.6165097425	-2.6317582428
Site_2	before	6	Medicago_lupulina	280	0	1	1	-1.7561406756	-0.6165097425	-2.6317582428
Site_2	before	6	Medicago_lupulina	280	0	1	1	-1.7561406756	-0.6165097425	-2.6317582428
Site_2	before	3	Medicago_lupulina	1540	0	1	1	-1.7561406756	-0.6165097425	-2.6317582428
Site_2	before	5	Melampyrum_nemorosum	2	0	1	1	-0.780159135	0.1057201632	-0.4075201854
Site_2	before	5	Melampyrum_nemorosum	2	0	1	1	-0.780159135	0.1057201632	-0.4075201854
Site_2	before	5	Melampyrum_nemorosum	2	0	1	1	-0.780159135	0.1057201632	-0.4075201854
Site_2	before	5	Melampyrum_nemorosum	2	0	1	1	-0.780159135	0.1057201632	-0.4075201854
Site_2	before	5	Melampyrum_nemorosum	2	0	1	1	-0.780159135	0.1057201632	-0.4075201854
Site_2	before	2	Melilotus_officinalis	54	1	1	1	-0.2574234176	0.5206945454	0.2300351113
Site_2	before	4	Ranunculus_bulbosus	1	0	1	0	-0.5607482671	-0.2255874396	1.758546007
Site_2	before	4	Ranunculus_bulbosus	1	0	1	0	-0.5607482671	-0.2255874396	1.758546007
Site_2	before	4	Ranunculus_bulbosus	1	0	1	0	-0.5607482671	-0.2255874396	1.758546007
Site_2	before	4	Ranunculus_bulbosus	1	0	1	0	-0.5607482671	-0.2255874396	1.758546007
Site_2	before	4	Ranunculus_bulbosus	1	0	1	0	-0.5607482671	-0.2255874396	1.758546007
Site_2	before	4	Ranunculus_bulbosus	1	0	1	0	-0.5607482671	-0.2255874396	1.758546007
Site_2	before	4	Ranunculus_bulbosus	1	0	1	0	-0.5607482671	-0.2255874396	1.758546007
Site_2	before	6	Ranunculus_bulbosus	1	0	1	0	-0.5607482671	-0.2255874396	1.758546007
Site_2	before	6	Ranunculus_bulbosus	1	0	1	0	-0.5607482671	-0.2255874396	1.758546007
Site_2	before	6	Ranunculus_bulbosus	1	0	1	0	-0.5607482671	-0.2255874396	1.758546007
Site_2	before	6	Ranunculus_bulbosus	1	0	1	0	-0.5607482671	-0.2255874396	1.758546007
Site_2	before	6	Ranunculus_bulbosus	1	0	1	0	-0.5607482671	-0.2255874396	1.758546007
Site_2	before	6	Ranunculus_bulbosus	1	0	1	0	-0.5607482671	-0.2255874396	1.758546007
Site_2	before	6	Securigera_varia	130	2	1	1	-0.0634200117	-0.0768788246	-0.4858486454
Site_2	before	5	Securigera_varia	248	1	1	1	-0.0634200117	-0.0768788246	-0.4858486454
Site_2	before	4	Securigera_varia	302	13	1	1	-0.0634200117	-0.0768788246	-0.4858486454
Site_2	before	2	Securigera_varia	378	5	1	1	-0.0634200117	-0.0768788246	-0.4858486454
Site_2	before	3	Securigera_varia	194	3	1	1	-0.0634200117	-0.0768788246	-0.4858486454
Site_2	before	3	Securigera_varia	194	21	1	1	-0.0634200117	-0.0768788246	-0.4858486454
Site_2	before	6	Securigera_varia	130	1	1	1	-0.0634200117	-0.0768788246	-0.4858486454
Site_2	before	1	Securigera_varia	432	1	1	1	-0.0634200117	-0.0768788246	-0.4858486454
Site_2	before	5	Securigera_varia	248	10	1	1	-0.0634200117	-0.0768788246	-0.4858486454
Site_2	before	6	Securigera_varia	130	1	1	1	-0.0634200117	-0.0768788246	-0.4858486454
Site_2	before	3	Securigera_varia	194	1	1	1	-0.0634200117	-0.0768788246	-0.4858486454
Site_2	before	2	Securigera_varia	378	1	1	1	-0.0634200117	-0.0768788246	-0.4858486454
Site_2	before	5	Securigera_varia	248	2	1	1	-0.0634200117	-0.0768788246	-0.4858486454
Site_2	before	6	Securigera_varia	130	2	1	1	-0.0634200117	-0.0768788246	-0.4858486454
Site_2	before	4	Securigera_varia	302	2	1	1	-0.0634200117	-0.0768788246	-0.4858486454
Site_2	before	3	Securigera_varia	194	2	1	1	-0.0634200117	-0.0768788246	-0.4858486454
Site_2	before	5	Securigera_varia	248	4	1	1	-0.0634200117	-0.0768788246	-0.4858486454
Site_2	before	1	Securigera_varia	432	20	1	1	-0.0634200117	-0.0768788246	-0.4858486454
Site_2	before	5	Securigera_varia	248	1	1	1	-0.0634200117	-0.0768788246	-0.4858486454
Site_2	before	3	Securigera_varia	194	2	1	1	-0.0634200117	-0.0768788246	-0.4858486454
Site_2	before	6	Securigera_varia	130	1	1	1	-0.0634200117	-0.0768788246	-0.4858486454
Site_2	before	3	Securigera_varia	194	2	1	1	-0.0634200117	-0.0768788246	-0.4858486454
Site_2	before	4	Securigera_varia	302	2	1	1	-0.0634200117	-0.0768788246	-0.4858486454
Site_2	before	3	Trifolium_medium	64	0	1	1	-0.022568133	-0.4718552911	1.1308239323
Site_2	before	3	Trifolium_medium	64	0	1	1	-0.022568133	-0.4718552911	1.1308239323
Site_2	before	4	Trifolium_medium	8	0	1	1	-0.022568133	-0.4718552911	1.1308239323
Site_2	before	4	Trifolium_medium	8	0	1	1	-0.022568133	-0.4718552911	1.1308239323
Site_2	before	1	Trifolium_medium	40	0	1	1	-0.022568133	-0.4718552911	1.1308239323
Site_2	before	3	Trifolium_medium	64	0	1	1	-0.022568133	-0.4718552911	1.1308239323
Site_2	before	3	Trifolium_medium	64	0	1	1	-0.022568133	-0.4718552911	1.1308239323
Site_2	before	4	Trifolium_medium	8	0	1	1	-0.022568133	-0.4718552911	1.1308239323
Site_2	before	4	Trifolium_medium	8	0	1	1	-0.022568133	-0.4718552911	1.1308239323
Site_2	before	4	Trifolium_medium	8	0	1	1	-0.022568133	-0.4718552911	1.1308239323
Site_2	before	3	Trifolium_medium	64	0	1	1	-0.022568133	-0.4718552911	1.1308239323
Site_2	before	3	Trifolium_medium	64	0	1	1	-0.022568133	-0.4718552911	1.1308239323
Site_2	before	6	Trifolium_medium	1264	1	1	1	-0.022568133	-0.4718552911	1.1308239323
Site_2	before	5	Trifolium_medium	16	0	1	1	-0.022568133	-0.4718552911	1.1308239323
Site_2	before	6	Trifolium_medium	1264	14	1	1	-0.022568133	-0.4718552911	1.1308239323
Site_2	before	6	Trifolium_medium	1264	11	1	1	-0.022568133	-0.4718552911	1.1308239323
Site_2	before	3	Trifolium_medium	64	0	1	1	-0.022568133	-0.4718552911	1.1308239323
Site_2	before	5	Trifolium_medium	16	0	1	1	-0.022568133	-0.4718552911	1.1308239323
Site_2	before	6	Trifolium_medium	1264	8	1	1	-0.022568133	-0.4718552911	1.1308239323
Site_2	before	6	Trifolium_medium	1264	1	1	1	-0.022568133	-0.4718552911	1.1308239323
Site_2	before	5	Trifolium_medium	16	0	1	1	-0.022568133	-0.4718552911	1.1308239323
Site_2	before	5	Trifolium_medium	16	0	1	1	-0.022568133	-0.4718552911	1.1308239323
Site_2	before	5	Trifolium_medium	16	0	1	1	-0.022568133	-0.4718552911	1.1308239323
Site_2	before	4	Trifolium_medium	8	0	1	1	-0.022568133	-0.4718552911	1.1308239323
Site_2	before	4	Trifolium_medium	8	0	1	1	-0.022568133	-0.4718552911	1.1308239323
Site_2	before	3	Trifolium_montanum	60	0	1	1	-0.4480177966	-0.1196797459	-0.2702270915
Site_2	before	2	Trifolium_montanum	16	1	1	1	-0.4480177966	-0.1196797459	-0.2702270915
Site_2	before	1	Trifolium_montanum	24	1	1	1	-0.4480177966	-0.1196797459	-0.2702270915
Site_2	before	5	Vicia_cracca	2	0	0	1	-1.3862943611	-1.3862943611	-1.3862943611
Site_2	before	5	Vicia_cracca	2	0	0	1	-1.3862943611	-1.3862943611	-1.3862943611
Site_2	before	5	Vicia_cracca	2	0	0	1	-1.3862943611	-1.3862943611	-1.3862943611
Site_2	before	5	Vicia_cracca	2	0	0	1	-1.3862943611	-1.3862943611	-1.3862943611
Site_2	before	5	Vicia_cracca	2	0	0	1	-1.3862943611	-1.3862943611	-1.3862943611
Site_2	before	2	Vicia_cracca	8	0	0	1	-1.3862943611	-1.3862943611	-1.3862943611
Site_2	before	2	Vicia_cracca	8	0	0	1	-1.3862943611	-1.3862943611	-1.3862943611
Site_2	before	6	Vicia_cracca	6	0	0	1	-1.3862943611	-1.3862943611	-1.3862943611
Site_2	before	6	Vicia_cracca	6	0	0	1	-1.3862943611	-1.3862943611	-1.3862943611
Site_2	before	2	Vicia_cracca	8	0	0	1	-1.3862943611	-1.3862943611	-1.3862943611
Site_2	before	2	Vicia_cracca	8	0	0	1	-1.3862943611	-1.3862943611	-1.3862943611
Site_2	before	1	Vicia_cracca	8	0	0	1	-1.3862943611	-1.3862943611	-1.3862943611
Site_2	before	2	Vicia_cracca	8	0	0	1	-1.3862943611	-1.3862943611	-1.3862943611
Site_2	before	2	Vicia_cracca	8	0	0	1	-1.3862943611	-1.3862943611	-1.3862943611
Site_2	before	6	Vicia_cracca	6	0	0	1	-1.3862943611	-1.3862943611	-1.3862943611
Site_2	before	1	Vicia_cracca	8	0	0	1	-1.3862943611	-1.3862943611	-1.3862943611
Site_2	before	1	Vicia_cracca	8	0	0	1	-1.3862943611	-1.3862943611	-1.3862943611
Site_2	before	1	Vicia_cracca	8	0	0	1	-1.3862943611	-1.3862943611	-1.3862943611
Site_2	before	1	Vicia_cracca	8	0	0	1	-1.3862943611	-1.3862943611	-1.3862943611
Site_2	before	2	Achillea_millefolium	216	0	1	0	0.6456683008	-0.1486129983	1.5200440498
Site_2	before	2	Achillea_millefolium	216	0	1	0	0.6456683008	-0.1486129983	1.5200440498
Site_2	before	6	Achillea_millefolium	288	0	1	0	0.6456683008	-0.1486129983	1.5200440498
Site_2	before	6	Achillea_millefolium	288	0	1	0	0.6456683008	-0.1486129983	1.5200440498
Site_2	before	6	Achillea_millefolium	288	0	1	0	0.6456683008	-0.1486129983	1.5200440498
Site_2	before	2	Achillea_millefolium	216	0	1	0	0.6456683008	-0.1486129983	1.5200440498
Site_2	before	2	Achillea_millefolium	216	0	1	0	0.6456683008	-0.1486129983	1.5200440498
Site_2	before	6	Achillea_millefolium	288	0	1	0	0.6456683008	-0.1486129983	1.5200440498
Site_2	before	6	Achillea_millefolium	288	0	1	0	0.6456683008	-0.1486129983	1.5200440498
Site_2	before	4	Centaurea_scabiosa	39	2	1	1	0.6160174647	0.0258943039	6.4076102612
Site_2	before	4	Centaurea_scabiosa	39	9	1	1	0.6160174647	0.0258943039	6.4076102612
Site_2	before	6	Centaurea_scabiosa	39	3	1	1	0.6160174647	0.0258943039	6.4076102612
Site_2	before	3	Centaurea_scabiosa	78	2	1	1	0.6160174647	0.0258943039	6.4076102612
Site_2	before	5	Centaurea_scabiosa	39	1	1	1	0.6160174647	0.0258943039	6.4076102612
Site_2	before	6	Centaurea_scabiosa	39	4	1	1	0.6160174647	0.0258943039	6.4076102612
Site_2	before	1	Centaurea_scabiosa	39	3	1	1	0.6160174647	0.0258943039	6.4076102612
Site_2	before	1	Centaurea_scabiosa	39	5	1	1	0.6160174647	0.0258943039	6.4076102612
Site_2	before	4	Centaurea_scabiosa	39	2	1	1	0.6160174647	0.0258943039	6.4076102612
Site_2	before	3	Centaurea_scabiosa	78	4	1	1	0.6160174647	0.0258943039	6.4076102612
Site_2	before	3	Galium_mollugo	318	3	1	0	1.5916856626	-0.0854091088	1.1515005226
Site_2	before	3	Galium_mollugo	318	5	1	0	1.5916856626	-0.0854091088	1.1515005226
Site_2	before	1	Galium_mollugo	75	1	1	0	1.5916856626	-0.0854091088	1.1515005226
Site_2	before	6	Helianthemum_nummularium	8	3	0	0	2.2731963275	0.6474165556	NA
Site_2	before	6	Helianthemum_nummularium	8	2	0	0	2.2731963275	0.6474165556	NA
Site_2	before	2	Hypericum_perforatum	12	2	0	1	1.4971018702	0.0027100288	4.2460965341
Site_2	before	5	Inula_salicina	4	7	0	0	0.3843759985	-0.0060487104	1.9820296275
Site_2	before	3	Knautia_arvensis	52	1	1	1	0.3027088267	-0.0418715928	5.307485935
Site_2	before	6	Knautia_arvensis	52	0	1	1	0.3027088267	-0.0418715928	5.307485935
Site_2	before	6	Knautia_arvensis	52	0	1	1	0.3027088267	-0.0418715928	5.307485935
Site_2	before	3	Knautia_arvensis	52	2	1	1	0.3027088267	-0.0418715928	5.307485935
Site_2	before	3	Lathyrus_pratensis	11	3	0	1	-0.0394521579	-0.4732956393	6.6179709984
Site_2	before	4	Leontodon_hispidus	6	10	1	1	-0.0394521579	-0.6364411531	4.3547036125
Site_2	before	4	Leontodon_hispidus	6	2	1	1	-0.0394521579	-0.6364411531	4.3547036125
Site_2	before	3	Lotus_corniculatus	11	1	0	1	-0.0204869171	-1.0054012638	5.0808001452
Site_2	before	6	Lotus_corniculatus	30	1	0	1	-0.0204869171	-1.0054012638	5.0808001452
Site_2	before	5	Lotus_corniculatus	17	2	0	1	-0.0204869171	-1.0054012638	5.0808001452
Site_2	before	6	Lotus_corniculatus	30	1	0	1	-0.0204869171	-1.0054012638	5.0808001452
Site_2	before	1	Lotus_corniculatus	51	0	0	1	-0.0204869171	-1.0054012638	5.0808001452
Site_2	before	3	Medicago_lupulina	917	0	0	1	-1.5994856398	-1.1496437687	1.6488188691
Site_2	before	1	Origanum_vulgare	86	2	1	1	-0.1007683818	-0.3196982864	4.5434042882
Site_2	before	3	Securigera_varia	230	3	1	1	0.0932350241	-0.6100128508	3.7947284665
Site_2	before	6	Securigera_varia	178	2	1	1	0.0932350241	-0.6100128508	3.7947284665
Site_2	before	5	Securigera_varia	236	4	1	1	0.0932350241	-0.6100128508	3.7947284665
Site_2	before	2	Securigera_varia	648	4	1	1	0.0932350241	-0.6100128508	3.7947284665
Site_2	before	4	Securigera_varia	260	2	1	1	0.0932350241	-0.6100128508	3.7947284665
Site_2	before	2	Securigera_varia	648	9	1	1	0.0932350241	-0.6100128508	3.7947284665
Site_2	before	2	Securigera_varia	648	5	1	1	0.0932350241	-0.6100128508	3.7947284665
Site_2	before	1	Securigera_varia	432	1	1	1	0.0932350241	-0.6100128508	3.7947284665
Site_2	before	1	Securigera_varia	432	4	1	1	0.0932350241	-0.6100128508	3.7947284665
Site_2	before	5	Securigera_varia	236	3	1	1	0.0932350241	-0.6100128508	3.7947284665
Site_2	before	4	Securigera_varia	260	5	1	1	0.0932350241	-0.6100128508	3.7947284665
Site_2	before	3	Securigera_varia	230	4	1	1	0.0932350241	-0.6100128508	3.7947284665
Site_2	before	4	Securigera_varia	260	2	1	1	0.0932350241	-0.6100128508	3.7947284665
Site_2	before	1	Securigera_varia	432	1	1	1	0.0932350241	-0.6100128508	3.7947284665
Site_2	before	3	Securigera_varia	230	1	1	1	0.0932350241	-0.6100128508	3.7947284665
Site_2	before	6	Trifolium_medium	1493	1	1	1	0.1340869028	-1.0049893173	5.4114010442
Site_2	before	6	Trifolium_medium	1493	1	1	1	0.1340869028	-1.0049893173	5.4114010442
Site_2	before	6	Trifolium_medium	1493	3	1	1	0.1340869028	-1.0049893173	5.4114010442
Site_2	before	6	Trifolium_medium	1493	6	1	1	0.1340869028	-1.0049893173	5.4114010442
Site_2	before	2	Achillea_millefolium	216	1	1	1	0.0296508361	-0.1745073022	-4.8875662113
Site_2	before	6	Achillea_millefolium	288	0	1	1	0.0296508361	-0.1745073022	-4.8875662113
Site_2	before	2	Achillea_millefolium	216	0	1	1	0.0296508361	-0.1745073022	-4.8875662113
Site_2	before	3	Achillea_millefolium	72	0	1	1	0.0296508361	-0.1745073022	-4.8875662113
Site_2	before	2	Achillea_millefolium	216	3	1	1	0.0296508361	-0.1745073022	-4.8875662113
Site_2	before	6	Achillea_millefolium	288	0	1	1	0.0296508361	-0.1745073022	-4.8875662113
Site_2	before	6	Achillea_millefolium	288	0	1	1	0.0296508361	-0.1745073022	-4.8875662113
Site_2	before	5	Astragalus_glycyphyllos	79	1	1	1	-0.2580098144	-0.5470246105	-0.8066122579
Site_2	before	5	Astragalus_glycyphyllos	79	1	1	1	-0.2580098144	-0.5470246105	-0.8066122579
Site_2	before	1	Galium_mollugo	75	1	1	1	0.9756681979	-0.1113034127	-5.2561097386
Site_2	before	3	Galium_mollugo	318	7	1	1	0.9756681979	-0.1113034127	-5.2561097386
Site_2	before	2	Hypericum_perforatum	12	1	1	0	0.8810844055	-0.0231842752	-2.161513727
Site_2	before	5	Inula_salicina	4	2	1	1	-0.2316414662	-0.0319430143	-4.4255806337
Site_2	before	5	Inula_salicina	4	7	1	1	-0.2316414662	-0.0319430143	-4.4255806337
Site_2	before	5	Inula_salicina	4	1	1	1	-0.2316414662	-0.0319430143	-4.4255806337
Site_2	before	5	Inula_salicina	4	1	1	1	-0.2316414662	-0.0319430143	-4.4255806337
Site_2	before	6	Knautia_arvensis	52	1	0	0	-0.313308638	-0.0677658968	-1.1001243261
Site_2	before	2	Knautia_arvensis	52	1	0	0	-0.313308638	-0.0677658968	-1.1001243261
Site_2	before	4	Knautia_arvensis	26	0	0	0	-0.313308638	-0.0677658968	-1.1001243261
Site_2	before	2	Lathyrus_pratensis	12	0	1	1	-0.6554696225	-0.4991899432	0.2103607373
Site_2	before	6	Lotus_corniculatus	30	1	1	1	-0.6365043817	-1.0312955677	-1.3268101159
Site_2	before	5	Lotus_corniculatus	17	0	1	1	-0.6365043817	-1.0312955677	-1.3268101159
Site_2	before	3	Lotus_corniculatus	11	1	1	1	-0.6365043817	-1.0312955677	-1.3268101159
Site_2	before	6	Lotus_corniculatus	30	2	1	1	-0.6365043817	-1.0312955677	-1.3268101159
Site_2	before	2	Melilotus_officinalis	122	1	1	1	-0.7167858465	-0.0383337847	-1.896998038
Site_2	before	2	Origanum_vulgare	1	1	0	1	-0.7167858465	-0.3455925903	-1.864205973
Site_2	before	4	Securigera_varia	260	2	0	1	-0.5227824406	-0.6359071547	-2.6128817946
Site_2	before	5	Securigera_varia	236	3	0	1	-0.5227824406	-0.6359071547	-2.6128817946
Site_2	before	1	Securigera_varia	432	1	0	1	-0.5227824406	-0.6359071547	-2.6128817946
Site_2	before	4	Securigera_varia	260	1	0	1	-0.5227824406	-0.6359071547	-2.6128817946
Site_2	before	1	Securigera_varia	432	1	0	1	-0.5227824406	-0.6359071547	-2.6128817946
Site_2	before	4	Securigera_varia	260	3	0	1	-0.5227824406	-0.6359071547	-2.6128817946
Site_2	before	1	Securigera_varia	432	1	0	1	-0.5227824406	-0.6359071547	-2.6128817946
Site_2	before	1	Securigera_varia	432	2	0	1	-0.5227824406	-0.6359071547	-2.6128817946
Site_2	before	3	Securigera_varia	230	1	0	1	-0.5227824406	-0.6359071547	-2.6128817946
Site_2	before	3	Securigera_varia	230	7	0	1	-0.5227824406	-0.6359071547	-2.6128817946
Site_2	before	3	Securigera_varia	230	4	0	1	-0.5227824406	-0.6359071547	-2.6128817946
Site_2	before	5	Securigera_varia	236	1	0	1	-0.5227824406	-0.6359071547	-2.6128817946
Site_2	before	3	Securigera_varia	230	5	0	1	-0.5227824406	-0.6359071547	-2.6128817946
Site_2	before	2	Securigera_varia	648	1	0	1	-0.5227824406	-0.6359071547	-2.6128817946
Site_2	before	2	Securigera_varia	648	1	0	1	-0.5227824406	-0.6359071547	-2.6128817946
Site_2	before	6	Securigera_varia	178	1	0	1	-0.5227824406	-0.6359071547	-2.6128817946
Site_2	before	2	Securigera_varia	648	2	0	1	-0.5227824406	-0.6359071547	-2.6128817946
Site_2	before	1	Securigera_varia	432	2	0	1	-0.5227824406	-0.6359071547	-2.6128817946
Site_2	before	6	Securigera_varia	178	4	0	1	-0.5227824406	-0.6359071547	-2.6128817946
Site_2	before	4	Securigera_varia	260	2	0	1	-0.5227824406	-0.6359071547	-2.6128817946
Site_2	before	5	Securigera_varia	236	1	0	1	-0.5227824406	-0.6359071547	-2.6128817946
Site_2	before	2	Securigera_varia	648	1	0	1	-0.5227824406	-0.6359071547	-2.6128817946
Site_2	before	2	Trifolium_medium	8	0	0	1	-0.4819305619	-1.0308836213	-0.996209217
Site_2	before	6	Trifolium_medium	1493	2	0	1	-0.4819305619	-1.0308836213	-0.996209217
Site_2	before	6	Trifolium_medium	1493	3	0	1	-0.4819305619	-1.0308836213	-0.996209217
Site_2	before	6	Trifolium_medium	1493	3	0	1	-0.4819305619	-1.0308836213	-0.996209217
Site_2	before	1	Trifolium_montanum	16	1	1	1	-0.9073802256	-0.6787080761	-2.3972602408
Site_2	before	4	Achillea_millefolium	576	3	1	1	0.5524332768	0.4613998525	-2.2746844167
Site_2	before	3	Achillea_millefolium	72	1	1	1	0.5524332768	0.4613998525	-2.2746844167
Site_2	before	2	Achillea_millefolium	216	0	1	1	0.5524332768	0.4613998525	-2.2746844167
Site_2	before	2	Achillea_millefolium	216	3	1	1	0.5524332768	0.4613998525	-2.2746844167
Site_2	before	2	Achillea_millefolium	216	1	1	1	0.5524332768	0.4613998525	-2.2746844167
Site_2	before	3	Achillea_millefolium	72	1	1	1	0.5524332768	0.4613998525	-2.2746844167
Site_2	before	6	Achillea_millefolium	288	0	1	1	0.5524332768	0.4613998525	-2.2746844167
Site_2	before	6	Achillea_millefolium	288	5	1	1	0.5524332768	0.4613998525	-2.2746844167
Site_2	before	6	Achillea_millefolium	288	3	1	1	0.5524332768	0.4613998525	-2.2746844167
Site_2	before	4	Agrimonia_eupatoria	25	1	1	1	-0.0932350241	0.6100128508	-3.7947284665
Site_2	before	5	Astragalus_glycyphyllos	56	0	1	0	0.2647726263	0.0888825442	1.8062695367
Site_2	before	5	Astragalus_glycyphyllos	56	0	1	0	0.2647726263	0.0888825442	1.8062695367
Site_2	before	5	Astragalus_glycyphyllos	56	0	1	0	0.2647726263	0.0888825442	1.8062695367
Site_2	before	1	Galium_mollugo	75	0	1	1	1.4984506385	0.524603742	-2.6432279439
Site_2	before	1	Galium_mollugo	75	0	1	1	1.4984506385	0.524603742	-2.6432279439
Site_2	before	1	Galium_mollugo	75	0	1	1	1.4984506385	0.524603742	-2.6432279439
Site_2	before	3	Galium_mollugo	172	1	1	1	1.4984506385	0.524603742	-2.6432279439
Site_2	before	1	Galium_mollugo	75	0	1	1	1.4984506385	0.524603742	-2.6432279439
Site_2	before	3	Galium_mollugo	172	1	1	1	1.4984506385	0.524603742	-2.6432279439
Site_2	before	2	Galium_verum	89	1	1	1	1.9919088187	0.5133750903	-3.9024201286
Site_2	before	4	Galium_verum	89	2	1	1	1.9919088187	0.5133750903	-3.9024201286
Site_2	before	5	Galium_verum	89	8	1	1	1.9919088187	0.5133750903	-3.9024201286
Site_2	before	2	Galium_verum	89	1	1	1	1.9919088187	0.5133750903	-3.9024201286
Site_2	before	1	Galium_verum	89	2	1	1	1.9919088187	0.5133750903	-3.9024201286
Site_2	before	1	Galium_verum	89	1	1	1	1.9919088187	0.5133750903	-3.9024201286
Site_2	before	3	Galium_verum	89	4	1	1	1.9919088187	0.5133750903	-3.9024201286
Site_2	before	1	Galium_verum	89	5	1	1	1.9919088187	0.5133750903	-3.9024201286
Site_2	before	4	Galium_verum	89	1	1	1	1.9919088187	0.5133750903	-3.9024201286
Site_2	before	1	Galium_verum	89	1	1	1	1.9919088187	0.5133750903	-3.9024201286
Site_2	before	6	Helianthemum_nummularium	4	2	1	1	2.1799613034	1.2574294064	NA
Site_2	before	5	Hypericum_perforatum	12	0	1	1	1.4038668461	0.6127228796	0.4513680676
Site_2	before	2	Hypericum_perforatum	12	1	1	1	1.4038668461	0.6127228796	0.4513680676
Site_2	before	6	Hypericum_perforatum	12	2	1	1	1.4038668461	0.6127228796	0.4513680676
Site_2	before	2	Hypericum_perforatum	12	1	1	1	1.4038668461	0.6127228796	0.4513680676
Site_2	before	2	Hypericum_perforatum	12	1	1	1	1.4038668461	0.6127228796	0.4513680676
Site_2	before	5	Inula_salicina	6	4	1	1	0.2911409745	0.6039641404	-1.812698839
Site_2	before	5	Inula_salicina	6	4	1	1	0.2911409745	0.6039641404	-1.812698839
Site_2	before	1	Knautia_arvensis	26	0	0	1	0.2094738027	0.568141258	1.5127574685
Site_2	before	2	Knautia_arvensis	52	1	0	1	0.2094738027	0.568141258	1.5127574685
Site_2	before	2	Knautia_arvensis	52	2	0	1	0.2094738027	0.568141258	1.5127574685
Site_2	before	6	Knautia_arvensis	52	1	0	1	0.2094738027	0.568141258	1.5127574685
Site_2	before	1	Knautia_arvensis	26	0	0	1	0.2094738027	0.568141258	1.5127574685
Site_2	before	1	Knautia_arvensis	26	0	0	1	0.2094738027	0.568141258	1.5127574685
Site_2	before	6	Knautia_arvensis	52	1	0	1	0.2094738027	0.568141258	1.5127574685
Site_2	before	4	Knautia_arvensis	26	0	0	1	0.2094738027	0.568141258	1.5127574685
Site_2	before	1	Knautia_arvensis	26	0	0	1	0.2094738027	0.568141258	1.5127574685
Site_2	before	4	Knautia_arvensis	26	0	0	1	0.2094738027	0.568141258	1.5127574685
Site_2	before	6	Knautia_arvensis	52	0	0	1	0.2094738027	0.568141258	1.5127574685
Site_2	before	2	Lathyrus_pratensis	5	0	1	0	-0.1326871819	0.1367172115	2.8232425319
Site_2	before	4	Lathyrus_pratensis	5	0	1	0	-0.1326871819	0.1367172115	2.8232425319
Site_2	before	1	Lathyrus_pratensis	14	0	1	0	-0.1326871819	0.1367172115	2.8232425319
Site_2	before	3	Lathyrus_pratensis	7	0	1	0	-0.1326871819	0.1367172115	2.8232425319
Site_2	before	4	Lathyrus_pratensis	5	0	1	0	-0.1326871819	0.1367172115	2.8232425319
Site_2	before	2	Lathyrus_pratensis	5	0	1	0	-0.1326871819	0.1367172115	2.8232425319
Site_2	before	2	Lathyrus_pratensis	5	0	1	0	-0.1326871819	0.1367172115	2.8232425319
Site_2	before	1	Lathyrus_pratensis	14	0	1	0	-0.1326871819	0.1367172115	2.8232425319
Site_2	before	1	Lathyrus_pratensis	14	0	1	0	-0.1326871819	0.1367172115	2.8232425319
Site_2	before	1	Lathyrus_pratensis	14	0	1	0	-0.1326871819	0.1367172115	2.8232425319
Site_2	before	2	Lathyrus_pratensis	5	0	1	0	-0.1326871819	0.1367172115	2.8232425319
Site_2	before	3	Lathyrus_pratensis	7	1	1	0	-0.1326871819	0.1367172115	2.8232425319
Site_2	before	3	Lilium_martagon	4	1	0	1	0.5699875784	0.4991596155	4.0697466617
Site_2	before	6	Lotus_corniculatus	26	0	1	0	-0.1137219411	-0.395388413	1.2860716787
Site_2	before	1	Lotus_corniculatus	24	0	1	0	-0.1137219411	-0.395388413	1.2860716787
Site_2	before	5	Lotus_corniculatus	11	0	1	0	-0.1137219411	-0.395388413	1.2860716787
Site_2	before	2	Lotus_corniculatus	16	0	1	0	-0.1137219411	-0.395388413	1.2860716787
Site_2	before	5	Lotus_corniculatus	11	0	1	0	-0.1137219411	-0.395388413	1.2860716787
Site_2	before	1	Lotus_corniculatus	24	0	1	0	-0.1137219411	-0.395388413	1.2860716787
Site_2	before	1	Lotus_corniculatus	24	0	1	0	-0.1137219411	-0.395388413	1.2860716787
Site_2	before	5	Lotus_corniculatus	11	0	1	0	-0.1137219411	-0.395388413	1.2860716787
Site_2	before	1	Lotus_corniculatus	24	0	1	0	-0.1137219411	-0.395388413	1.2860716787
Site_2	before	3	Lotus_corniculatus	7	2	1	0	-0.1137219411	-0.395388413	1.2860716787
Site_2	before	2	Lotus_corniculatus	16	0	1	0	-0.1137219411	-0.395388413	1.2860716787
Site_2	before	2	Lotus_corniculatus	16	0	1	0	-0.1137219411	-0.395388413	1.2860716787
Site_2	before	2	Lotus_corniculatus	16	0	1	0	-0.1137219411	-0.395388413	1.2860716787
Site_2	before	4	Lotus_corniculatus	34	3	1	0	-0.1137219411	-0.395388413	1.2860716787
Site_2	before	2	Medicago_lupulina	574	0	1	0	-1.6927206639	-0.5396309179	-2.1459095974
Site_2	before	6	Medicago_lupulina	126	0	1	0	-1.6927206639	-0.5396309179	-2.1459095974
Site_2	before	2	Medicago_lupulina	574	0	1	0	-1.6927206639	-0.5396309179	-2.1459095974
Site_2	before	2	Medicago_lupulina	574	0	1	0	-1.6927206639	-0.5396309179	-2.1459095974
Site_2	before	1	Medicago_lupulina	434	0	1	0	-1.6927206639	-0.5396309179	-2.1459095974
Site_2	before	4	Medicago_lupulina	196	0	1	0	-1.6927206639	-0.5396309179	-2.1459095974
Site_2	before	6	Medicago_lupulina	126	0	1	0	-1.6927206639	-0.5396309179	-2.1459095974
Site_2	before	3	Medicago_lupulina	294	0	1	0	-1.6927206639	-0.5396309179	-2.1459095974
Site_2	before	1	Medicago_lupulina	434	0	1	0	-1.6927206639	-0.5396309179	-2.1459095974
Site_2	before	3	Medicago_lupulina	294	0	1	0	-1.6927206639	-0.5396309179	-2.1459095974
Site_2	before	3	Medicago_lupulina	294	0	1	0	-1.6927206639	-0.5396309179	-2.1459095974
Site_2	before	2	Medicago_lupulina	574	0	1	0	-1.6927206639	-0.5396309179	-2.1459095974
Site_2	before	6	Medicago_lupulina	126	0	1	0	-1.6927206639	-0.5396309179	-2.1459095974
Site_2	before	1	Medicago_lupulina	434	0	1	0	-1.6927206639	-0.5396309179	-2.1459095974
Site_2	before	3	Medicago_lupulina	294	0	1	0	-1.6927206639	-0.5396309179	-2.1459095974
Site_2	before	4	Medicago_lupulina	196	0	1	0	-1.6927206639	-0.5396309179	-2.1459095974
Site_2	before	1	Medicago_lupulina	434	0	1	0	-1.6927206639	-0.5396309179	-2.1459095974
Site_2	before	3	Medicago_lupulina	294	0	1	0	-1.6927206639	-0.5396309179	-2.1459095974
Site_2	before	6	Medicago_lupulina	126	0	1	0	-1.6927206639	-0.5396309179	-2.1459095974
Site_2	before	6	Medicago_lupulina	126	0	1	0	-1.6927206639	-0.5396309179	-2.1459095974
Site_2	before	5	Melampyrum_nemorosum	8	0	1	1	-0.7167391232	0.1825989878	0.07832846
Site_2	before	5	Melampyrum_nemorosum	8	0	1	1	-0.7167391232	0.1825989878	0.07832846
Site_2	before	5	Melampyrum_nemorosum	8	0	1	1	-0.7167391232	0.1825989878	0.07832846
Site_2	before	4	Melilotus_officinalis	27	0	1	0	-0.1940034059	0.59757337	0.7158837567
Site_2	before	2	Melilotus_officinalis	189	1	1	0	-0.1940034059	0.59757337	0.7158837567
Site_2	before	4	Melilotus_officinalis	27	0	1	0	-0.1940034059	0.59757337	0.7158837567
Site_2	before	3	Origanum_vulgare	4	5	0	1	-0.1940034059	0.2903145644	0.7486758217
Site_2	before	4	Origanum_vulgare	4	1	0	1	-0.1940034059	0.2903145644	0.7486758217
Site_2	before	2	Origanum_vulgare	4	4	0	1	-0.1940034059	0.2903145644	0.7486758217
Site_2	before	6	Origanum_vulgare	19	0	0	1	-0.1940034059	0.2903145644	0.7486758217
Site_2	before	6	Origanum_vulgare	19	0	0	1	-0.1940034059	0.2903145644	0.7486758217
Site_2	before	2	Origanum_vulgare	4	3	0	1	-0.1940034059	0.2903145644	0.7486758217
Site_2	before	5	Origanum_vulgare	67	0	0	1	-0.1940034059	0.2903145644	0.7486758217
Site_2	before	6	Origanum_vulgare	19	0	0	1	-0.1940034059	0.2903145644	0.7486758217
Site_2	before	5	Origanum_vulgare	67	0	0	1	-0.1940034059	0.2903145644	0.7486758217
Site_2	before	5	Origanum_vulgare	67	0	0	1	-0.1940034059	0.2903145644	0.7486758217
Site_2	before	1	Origanum_vulgare	86	1	0	1	-0.1940034059	0.2903145644	0.7486758217
Site_2	before	6	Origanum_vulgare	19	0	0	1	-0.1940034059	0.2903145644	0.7486758217
Site_2	before	1	Origanum_vulgare	86	2	0	1	-0.1940034059	0.2903145644	0.7486758217
Site_2	before	6	Origanum_vulgare	19	0	0	1	-0.1940034059	0.2903145644	0.7486758217
Site_2	before	4	Plantago_lanceolata	3	0	1	1	-0.7629292448	0.3723669383	NA
Site_2	before	4	Plantago_lanceolata	3	0	1	1	-0.7629292448	0.3723669383	NA
Site_2	before	6	Ranunculus_bulbosus	1	0	1	1	-0.4973282554	-0.148708615	2.2443946524
Site_2	before	6	Ranunculus_bulbosus	1	0	1	1	-0.4973282554	-0.148708615	2.2443946524
Site_2	before	2	Trifolium_medium	8	0	0	0	0.0408518788	-0.3949764665	1.6166725777
Site_2	before	5	Trifolium_medium	56	0	0	0	0.0408518788	-0.3949764665	1.6166725777
Site_2	before	6	Trifolium_medium	1768	2	0	0	0.0408518788	-0.3949764665	1.6166725777
Site_2	before	2	Trifolium_medium	8	0	0	0	0.0408518788	-0.3949764665	1.6166725777
Site_2	before	6	Trifolium_medium	1768	2	0	0	0.0408518788	-0.3949764665	1.6166725777
Site_2	before	6	Trifolium_medium	1768	1	0	0	0.0408518788	-0.3949764665	1.6166725777
Site_2	before	6	Trifolium_medium	1768	2	0	0	0.0408518788	-0.3949764665	1.6166725777
Site_2	before	3	Trifolium_medium	144	0	0	0	0.0408518788	-0.3949764665	1.6166725777
Site_2	before	2	Trifolium_medium	8	0	0	0	0.0408518788	-0.3949764665	1.6166725777
Site_2	before	2	Trifolium_medium	8	0	0	0	0.0408518788	-0.3949764665	1.6166725777
Site_2	before	2	Trifolium_montanum	32	0	1	0	-0.3845977849	-0.0428009213	0.2156215539
Site_2	before	1	Trifolium_montanum	8	0	1	0	-0.3845977849	-0.0428009213	0.2156215539
Site_2	before	2	Trifolium_montanum	32	0	1	0	-0.3845977849	-0.0428009213	0.2156215539
Site_2	before	2	Trifolium_montanum	32	0	1	0	-0.3845977849	-0.0428009213	0.2156215539
Site_2	before	1	Trifolium_montanum	8	0	1	0	-0.3845977849	-0.0428009213	0.2156215539
Site_2	before	1	Trifolium_montanum	8	0	1	0	-0.3845977849	-0.0428009213	0.2156215539
Site_2	before	2	Trifolium_montanum	32	0	1	0	-0.3845977849	-0.0428009213	0.2156215539
Site_2	before	1	Trifolium_montanum	8	0	1	0	-0.3845977849	-0.0428009213	0.2156215539
Site_2	before	2	Vicia_cracca	7	0	1	0	-1.3228743494	-1.3094155365	-0.9004457157
Site_2	before	2	Vicia_cracca	7	0	1	0	-1.3228743494	-1.3094155365	-0.9004457157
Site_2	before	1	Vicia_cracca	7	0	1	0	-1.3228743494	-1.3094155365	-0.9004457157
Site_2	before	2	Vicia_cracca	7	0	1	0	-1.3228743494	-1.3094155365	-0.9004457157
Site_2	before	4	Vicia_cracca	15	0	1	0	-1.3228743494	-1.3094155365	-0.9004457157
Site_2	before	1	Vicia_cracca	7	0	1	0	-1.3228743494	-1.3094155365	-0.9004457157
Site_2	before	2	Vicia_cracca	7	0	1	0	-1.3228743494	-1.3094155365	-0.9004457157
Site_2	before	4	Vicia_cracca	15	0	1	0	-1.3228743494	-1.3094155365	-0.9004457157
Site_2	before	1	Vicia_cracca	7	0	1	0	-1.3228743494	-1.3094155365	-0.9004457157
Site_2	before	1	Vicia_cracca	7	0	1	0	-1.3228743494	-1.3094155365	-0.9004457157
Site_1	after	3	Achillea_millefolium	92	8	0	0	-0.6133443881	-0.755474903	-2.2241194481
Site_1	after	4	Achillea_millefolium	83	3	0	0	-0.6133443881	-0.755474903	-2.2241194481
Site_1	after	4	Achillea_millefolium	83	3	0	0	-0.6133443881	-0.755474903	-2.2241194481
Site_1	after	4	Achillea_millefolium	83	3	0	0	-0.6133443881	-0.755474903	-2.2241194481
Site_1	after	3	Achillea_millefolium	92	21	0	0	-0.6133443881	-0.755474903	-2.2241194481
Site_1	after	2	Aegopodium_podagraria	2982	24	0	0	-0.1567494705	-0.5904073451	0.3815487547
Site_1	after	2	Aegopodium_podagraria	2982	18	0	0	-0.1567494705	-0.5904073451	0.3815487547
Site_1	after	2	Aegopodium_podagraria	2982	2	0	0	-0.1567494705	-0.5904073451	0.3815487547
Site_1	after	2	Aegopodium_podagraria	2982	12	0	0	-0.1567494705	-0.5904073451	0.3815487547
Site_1	after	2	Agrimonia_eupatoria	54	2	1	0	-0.0453355824	-0.6973717952	-2.7727970339
Site_1	after	4	Agrimonia_eupatoria	85	14	1	0	-0.0453355824	-0.6973717952	-2.7727970339
Site_1	after	4	Agrimonia_eupatoria	85	3	1	0	-0.0453355824	-0.6973717952	-2.7727970339
Site_1	after	2	Astragalus_glycyphyllos	27	1	1	1	-0.5327188399	-0.954955361	2.9410717046
Site_1	after	4	Astragalus_glycyphyllos	57	0	1	1	-0.5327188399	-0.954955361	2.9410717046
Site_1	after	5	Astragalus_glycyphyllos	14	0	1	1	-0.5327188399	-0.954955361	2.9410717046
Site_1	after	5	Astragalus_glycyphyllos	14	0	1	1	-0.5327188399	-0.954955361	2.9410717046
Site_1	after	2	Astragalus_glycyphyllos	27	1	1	1	-0.5327188399	-0.954955361	2.9410717046
Site_1	after	5	Astragalus_glycyphyllos	14	0	1	1	-0.5327188399	-0.954955361	2.9410717046
Site_1	after	4	Astragalus_glycyphyllos	57	0	1	1	-0.5327188399	-0.954955361	2.9410717046
Site_1	after	6	Astragalus_glycyphyllos	357	1	1	1	-0.5327188399	-0.954955361	2.9410717046
Site_1	after	4	Astragalus_glycyphyllos	57	0	1	1	-0.5327188399	-0.954955361	2.9410717046
Site_1	after	1	Campanula_patula	12	1	1	1	0.5747131443	-0.9361153162	2.2989553098
Site_1	after	1	Campanula_patula	12	3	1	1	0.5747131443	-0.9361153162	2.2989553098
Site_1	after	5	Galium_mollugo	411	9	0	0	0.7009591723	-0.5366404918	-2.2883387197
Site_1	after	2	Galium_mollugo	7	0	0	0	0.7009591723	-0.5366404918	-2.2883387197
Site_1	after	2	Galium_mollugo	7	0	0	0	0.7009591723	-0.5366404918	-2.2883387197
Site_1	after	6	Galium_mollugo	769	23	0	0	0.7009591723	-0.5366404918	-2.2883387197
Site_1	after	5	Galium_mollugo	411	3	0	0	0.7009591723	-0.5366404918	-2.2883387197
Site_1	after	6	Galium_mollugo	769	16	0	0	0.7009591723	-0.5366404918	-2.2883387197
Site_1	after	6	Galium_mollugo	769	12	0	0	0.7009591723	-0.5366404918	-2.2883387197
Site_1	after	5	Galium_mollugo	411	4	0	0	0.7009591723	-0.5366404918	-2.2883387197
Site_1	after	2	Galium_mollugo	7	0	0	0	0.7009591723	-0.5366404918	-2.2883387197
Site_1	after	2	Galium_mollugo	7	0	0	0	0.7009591723	-0.5366404918	-2.2883387197
Site_1	after	4	Genista_tinctoria	176	3	1	1	-0.082392743	-1.1417754195	-0.2288824874
Site_1	after	2	Genista_tinctoria	235	0	1	1	-0.082392743	-1.1417754195	-0.2288824874
Site_1	after	4	Genista_tinctoria	176	2	1	1	-0.082392743	-1.1417754195	-0.2288824874
Site_1	after	2	Helianthemum_nummularium	4	0	1	0	1.3824698372	0.1070892156	NA
Site_1	after	2	Helianthemum_nummularium	4	0	1	0	1.3824698372	0.1070892156	NA
Site_1	after	2	Helianthemum_nummularium	4	0	1	0	1.3824698372	0.1070892156	NA
Site_1	after	2	Helianthemum_nummularium	4	0	1	0	1.3824698372	0.1070892156	NA
Site_1	after	2	Hypericum_perforatum	4	0	1	1	0.5042207559	-0.54017659	1.5819065786
Site_1	after	6	Knautia_arvensis	46	0	1	1	-0.6740144197	-0.6600991711	1.5696817508
Site_1	after	4	Knautia_arvensis	192	9	1	1	-0.6740144197	-0.6600991711	1.5696817508
Site_1	after	4	Knautia_arvensis	192	6	1	1	-0.6740144197	-0.6600991711	1.5696817508
Site_1	after	2	Knautia_arvensis	101	6	1	1	-0.6740144197	-0.6600991711	1.5696817508
Site_1	after	1	Knautia_arvensis	48	4	1	1	-0.6740144197	-0.6600991711	1.5696817508
Site_1	after	4	Knautia_arvensis	192	10	1	1	-0.6740144197	-0.6600991711	1.5696817508
Site_1	after	3	Knautia_arvensis	58	4	1	1	-0.6740144197	-0.6600991711	1.5696817508
Site_1	after	5	Knautia_arvensis	31	4	1	1	-0.6740144197	-0.6600991711	1.5696817508
Site_1	after	6	Knautia_arvensis	46	0	1	1	-0.6740144197	-0.6600991711	1.5696817508
Site_1	after	5	Knautia_arvensis	31	7	1	1	-0.6740144197	-0.6600991711	1.5696817508
Site_1	after	3	Knautia_arvensis	58	2	1	1	-0.6740144197	-0.6600991711	1.5696817508
Site_1	after	2	Knautia_arvensis	101	10	1	1	-0.6740144197	-0.6600991711	1.5696817508
Site_1	after	6	Knautia_arvensis	46	0	1	1	-0.6740144197	-0.6600991711	1.5696817508
Site_1	after	2	Knautia_arvensis	101	8	1	1	-0.6740144197	-0.6600991711	1.5696817508
Site_1	after	2	Lathyrus_pratensis	46	4	1	1	-0.9657047954	-0.8808405965	4.2033059085
Site_1	after	2	Lathyrus_pratensis	46	5	1	1	-0.9657047954	-0.8808405965	4.2033059085
Site_1	after	3	Lotus_corniculatus	79	0	1	1	-0.9257174219	-1.5796727803	2.4673213961
Site_1	after	4	Lotus_corniculatus	14	2	1	1	-0.9257174219	-1.5796727803	2.4673213961
Site_1	after	1	Lotus_corniculatus	6	0	1	1	-0.9257174219	-1.5796727803	2.4673213961
Site_1	after	4	Lotus_corniculatus	14	0	1	1	-0.9257174219	-1.5796727803	2.4673213961
Site_1	after	6	Lotus_corniculatus	5	0	1	1	-0.9257174219	-1.5796727803	2.4673213961
Site_1	after	1	Lotus_corniculatus	6	0	1	1	-0.9257174219	-1.5796727803	2.4673213961
Site_1	after	3	Lotus_corniculatus	79	1	1	1	-0.9257174219	-1.5796727803	2.4673213961
Site_1	after	5	Lotus_corniculatus	6	0	1	1	-0.9257174219	-1.5796727803	2.4673213961
Site_1	after	5	Lotus_corniculatus	6	0	1	1	-0.9257174219	-1.5796727803	2.4673213961
Site_1	after	5	Lotus_corniculatus	6	0	1	1	-0.9257174219	-1.5796727803	2.4673213961
Site_1	after	1	Lotus_corniculatus	6	0	1	1	-0.9257174219	-1.5796727803	2.4673213961
Site_1	after	1	Melampyrum_pratense	3	0	1	1	-1.1437513992	-1.4398737727	2.702850784
Site_1	after	2	Melampyrum_pratense	64	1	1	1	-1.1437513992	-1.4398737727	2.702850784
Site_1	after	1	Melampyrum_pratense	3	0	1	1	-1.1437513992	-1.4398737727	2.702850784
Site_1	after	3	Melampyrum_pratense	25	1	1	1	-1.1437513992	-1.4398737727	2.702850784
Site_1	after	1	Melampyrum_pratense	3	0	1	1	-1.1437513992	-1.4398737727	2.702850784
Site_1	after	6	Myosotis_arvensis	71	2	1	1	-1.9563765779	-1.4830459446	-1.4592994419
Site_1	after	4	Myosotis_arvensis	181	7	1	1	-1.9563765779	-1.4830459446	-1.4592994419
Site_1	after	3	Myosotis_arvensis	145	8	1	1	-1.9563765779	-1.4830459446	-1.4592994419
Site_1	after	1	Myosotis_arvensis	319	8	1	1	-1.9563765779	-1.4830459446	-1.4592994419
Site_1	after	4	Myosotis_arvensis	181	3	1	1	-1.9563765779	-1.4830459446	-1.4592994419
Site_1	after	1	Myosotis_arvensis	319	3	1	1	-1.9563765779	-1.4830459446	-1.4592994419
Site_1	after	5	Myosotis_arvensis	8	2	1	1	-1.9563765779	-1.4830459446	-1.4592994419
Site_1	after	3	Myosotis_arvensis	145	12	1	1	-1.9563765779	-1.4830459446	-1.4592994419
Site_1	after	3	Myosotis_arvensis	145	1	1	1	-1.9563765779	-1.4830459446	-1.4592994419
Site_1	after	1	Myosotis_arvensis	319	7	1	1	-1.9563765779	-1.4830459446	-1.4592994419
Site_1	after	4	Plantago_lanceolata	1	1	0	1	-1.560420711	-0.7779732525	NA
Site_1	after	3	Potentilla_argentea	5	0	1	0	-1.560420711	-1.1376573629	-2.1174154852
Site_1	after	3	Potentilla_argentea	5	0	1	0	-1.560420711	-1.1376573629	-2.1174154852
Site_1	after	3	Potentilla_argentea	5	0	1	0	-1.560420711	-1.1376573629	-2.1174154852
Site_1	after	5	Potentilla_reptans	1	0	1	0	-0.7256808478	-1.7513099312	4.745493448
Site_1	after	5	Potentilla_reptans	1	0	1	0	-0.7256808478	-1.7513099312	4.745493448
Site_1	after	3	Potentilla_reptans	4	7	1	0	-0.7256808478	-1.7513099312	4.745493448
Site_1	after	5	Potentilla_reptans	1	0	1	0	-0.7256808478	-1.7513099312	4.745493448
Site_1	after	5	Rubus_caesius	32	40	0	0	-0.1975302817	-1.0179192924	5.0130900999
Site_1	after	6	Rubus_caesius	62	20	0	0	-0.1975302817	-1.0179192924	5.0130900999
Site_1	after	4	Rubus_caesius	3	4	0	0	-0.1975302817	-1.0179192924	5.0130900999
Site_1	after	4	Rubus_caesius	3	20	0	0	-0.1975302817	-1.0179192924	5.0130900999
Site_1	after	6	Rubus_caesius	62	19	0	0	-0.1975302817	-1.0179192924	5.0130900999
Site_1	after	3	Rubus_caesius	144	46	0	0	-0.1975302817	-1.0179192924	5.0130900999
Site_1	after	3	Rubus_caesius	144	14	0	0	-0.1975302817	-1.0179192924	5.0130900999
Site_1	after	6	Rubus_caesius	62	33	0	0	-0.1975302817	-1.0179192924	5.0130900999
Site_1	after	5	Rubus_caesius	32	8	0	0	-0.1975302817	-1.0179192924	5.0130900999
Site_1	after	5	Rubus_caesius	32	52	0	0	-0.1975302817	-1.0179192924	5.0130900999
Site_1	after	2	Rubus_caesius	12	6	0	0	-0.1975302817	-1.0179192924	5.0130900999
Site_1	after	3	Rubus_caesius	144	37	0	0	-0.1975302817	-1.0179192924	5.0130900999
Site_1	after	2	Rubus_caesius	12	16	0	0	-0.1975302817	-1.0179192924	5.0130900999
Site_1	after	1	Symphytum_officinale	4	0	1	1	-0.4587925405	-1.138029252	-1.2278976426
Site_1	after	1	Symphytum_officinale	4	0	1	1	-0.4587925405	-1.138029252	-1.2278976426
Site_1	after	1	Symphytum_officinale	4	0	1	1	-0.4587925405	-1.138029252	-1.2278976426
Site_1	after	4	Trifolium_aureum	44	0	1	1	-1.8450869016	-2.5243236132	-2.6141920037
Site_1	after	4	Trifolium_aureum	44	0	1	1	-1.8450869016	-2.5243236132	-2.6141920037
Site_1	after	1	Trifolium_aureum	22	0	1	1	-1.8450869016	-2.5243236132	-2.6141920037
Site_1	after	1	Trifolium_aureum	22	0	1	1	-1.8450869016	-2.5243236132	-2.6141920037
Site_1	after	4	Trifolium_aureum	44	0	1	1	-1.8450869016	-2.5243236132	-2.6141920037
Site_1	after	1	Trifolium_aureum	22	0	1	1	-1.8450869016	-2.5243236132	-2.6141920037
Site_1	after	1	Trifolium_dubium	18	0	1	1	-1.1805378792	-1.7157257481	1.4667432232
Site_1	after	4	Trifolium_dubium	45	0	1	1	-1.1805378792	-1.7157257481	1.4667432232
Site_1	after	1	Trifolium_dubium	18	0	1	1	-1.1805378792	-1.7157257481	1.4667432232
Site_1	after	4	Trifolium_dubium	45	0	1	1	-1.1805378792	-1.7157257481	1.4667432232
Site_1	after	1	Trifolium_dubium	18	0	1	1	-1.1805378792	-1.7157257481	1.4667432232
Site_1	after	4	Trifolium_dubium	45	0	1	1	-1.1805378792	-1.7157257481	1.4667432232
Site_1	after	6	Trifolium_medium	8	0	1	1	-0.7708493771	-1.2745603822	2.1514087053
Site_1	after	4	Trifolium_medium	8	0	1	1	-0.7708493771	-1.2745603822	2.1514087053
Site_1	after	6	Trifolium_medium	8	0	1	1	-0.7708493771	-1.2745603822	2.1514087053
Site_1	after	5	Trifolium_medium	435	6	1	1	-0.7708493771	-1.2745603822	2.1514087053
Site_1	after	4	Trifolium_medium	8	0	1	1	-0.7708493771	-1.2745603822	2.1514087053
Site_1	after	5	Trifolium_medium	435	3	1	1	-0.7708493771	-1.2745603822	2.1514087053
Site_1	after	3	Trifolium_medium	8	0	1	1	-0.7708493771	-1.2745603822	2.1514087053
Site_1	after	5	Trifolium_medium	435	9	1	1	-0.7708493771	-1.2745603822	2.1514087053
Site_1	after	6	Trifolium_medium	8	0	1	1	-0.7708493771	-1.2745603822	2.1514087053
Site_1	after	4	Trifolium_medium	8	0	1	1	-0.7708493771	-1.2745603822	2.1514087053
Site_1	after	3	Trifolium_medium	8	0	1	1	-0.7708493771	-1.2745603822	2.1514087053
Site_1	after	3	Trifolium_medium	8	0	1	1	-0.7708493771	-1.2745603822	2.1514087053
Site_1	after	5	Trifolium_repens	12	0	0	1	-1.4639965577	-1.9677075628	1.4582615247
Site_1	after	5	Trifolium_repens	12	0	0	1	-1.4639965577	-1.9677075628	1.4582615247
Site_1	after	3	Trifolium_repens	12	0	0	1	-1.4639965577	-1.9677075628	1.4582615247
Site_1	after	3	Trifolium_repens	12	0	0	1	-1.4639965577	-1.9677075628	1.4582615247
Site_1	after	3	Trifolium_repens	12	0	0	1	-1.4639965577	-1.9677075628	1.4582615247
Site_1	after	5	Trifolium_repens	12	0	0	1	-1.4639965577	-1.9677075628	1.4582615247
Site_1	after	3	Veronica_officinalis	14	0	1	0	-2.1571437382	-2.6608547433	0.7651143442
Site_1	after	3	Veronica_officinalis	14	0	1	0	-2.1571437382	-2.6608547433	0.7651143442
Site_1	after	3	Veronica_officinalis	14	0	1	0	-2.1571437382	-2.6608547433	0.7651143442
Site_1	after	1	Vicia_cracca	48	0	1	1	-2.8502909188	-3.3540019239	0.0719671636
Site_1	after	1	Vicia_cracca	48	0	1	1	-2.8502909188	-3.3540019239	0.0719671636
Site_1	after	1	Vicia_cracca	48	0	1	1	-2.8502909188	-3.3540019239	0.0719671636
Site_1	after	4	Vicia_hirsuta	4	0	0	1	-3.5434380994	-4.0471491045	-0.621180017
Site_1	after	3	Vicia_hirsuta	7	0	0	1	-3.5434380994	-4.0471491045	-0.621180017
Site_1	after	4	Vicia_hirsuta	4	0	0	1	-3.5434380994	-4.0471491045	-0.621180017
Site_1	after	3	Vicia_hirsuta	7	0	0	1	-3.5434380994	-4.0471491045	-0.621180017
Site_1	after	3	Vicia_hirsuta	7	0	0	1	-3.5434380994	-4.0471491045	-0.621180017
Site_1	after	4	Vicia_hirsuta	4	0	0	1	-3.5434380994	-4.0471491045	-0.621180017
Site_1	after	1	Vicia_sativa	8	0	1	1	-2.7204805174	-2.0447652156	-1.1413973618
Site_1	after	2	Vicia_sativa	2	0	1	1	-2.7204805174	-2.0447652156	-1.1413973618
Site_1	after	1	Vicia_sativa	8	0	1	1	-2.7204805174	-2.0447652156	-1.1413973618
Site_1	after	2	Vicia_sativa	2	0	1	1	-2.7204805174	-2.0447652156	-1.1413973618
Site_1	after	2	Vicia_sativa	2	0	1	1	-2.7204805174	-2.0447652156	-1.1413973618
Site_1	after	3	Vicia_sativa	14	0	1	1	-2.7204805174	-2.0447652156	-1.1413973618
Site_1	after	3	Vicia_sativa	14	0	1	1	-2.7204805174	-2.0447652156	-1.1413973618
Site_1	after	1	Vicia_sativa	8	0	1	1	-2.7204805174	-2.0447652156	-1.1413973618
Site_1	after	2	Vicia_sativa	2	0	1	1	-2.7204805174	-2.0447652156	-1.1413973618
Site_1	after	3	Vicia_sativa	14	0	1	1	-2.7204805174	-2.0447652156	-1.1413973618
Site_1	after	4	Achillea_millefolium	83	1	0	0	-0.4158141064	0.2624443895	-7.237209548
Site_1	after	3	Achillea_millefolium	92	3	0	0	-0.4158141064	0.2624443895	-7.237209548
Site_1	after	3	Achillea_millefolium	92	3	0	0	-0.4158141064	0.2624443895	-7.237209548
Site_1	after	4	Achillea_millefolium	83	2	0	0	-0.4158141064	0.2624443895	-7.237209548
Site_1	after	3	Achillea_millefolium	92	2	0	0	-0.4158141064	0.2624443895	-7.237209548
Site_1	after	2	Aegopodium_podagraria	2982	9	0	0	0.0407808111	0.4275119473	-4.6315413452
Site_1	after	2	Aegopodium_podagraria	2982	28	0	0	0.0407808111	0.4275119473	-4.6315413452
Site_1	after	2	Aegopodium_podagraria	2982	10	0	0	0.0407808111	0.4275119473	-4.6315413452
Site_1	after	2	Aegopodium_podagraria	2982	13	0	0	0.0407808111	0.4275119473	-4.6315413452
Site_1	after	4	Agrimonia_eupatoria	85	10	1	0	0.1521946993	0.3205474973	-7.7858871338
Site_1	after	3	Agrimonia_eupatoria	12	3	1	0	0.1521946993	0.3205474973	-7.7858871338
Site_1	after	3	Agrimonia_eupatoria	12	2	1	0	0.1521946993	0.3205474973	-7.7858871338
Site_1	after	2	Agrimonia_eupatoria	54	2	1	0	0.1521946993	0.3205474973	-7.7858871338
Site_1	after	4	Agrimonia_eupatoria	85	10	1	0	0.1521946993	0.3205474973	-7.7858871338
Site_1	after	3	Agrimonia_eupatoria	12	3	1	0	0.1521946993	0.3205474973	-7.7858871338
Site_1	after	4	Agrimonia_eupatoria	85	1	1	0	0.1521946993	0.3205474973	-7.7858871338
Site_1	after	4	Astragalus_glycyphyllos	57	0	1	1	-0.3351885583	0.0629639314	-2.0720183953
Site_1	after	4	Astragalus_glycyphyllos	57	0	1	1	-0.3351885583	0.0629639314	-2.0720183953
Site_1	after	4	Astragalus_glycyphyllos	57	0	1	1	-0.3351885583	0.0629639314	-2.0720183953
Site_1	after	5	Astragalus_glycyphyllos	14	0	1	1	-0.3351885583	0.0629639314	-2.0720183953
Site_1	after	4	Astragalus_glycyphyllos	57	0	1	1	-0.3351885583	0.0629639314	-2.0720183953
Site_1	after	5	Astragalus_glycyphyllos	14	0	1	1	-0.3351885583	0.0629639314	-2.0720183953
Site_1	after	2	Astragalus_glycyphyllos	27	1	1	1	-0.3351885583	0.0629639314	-2.0720183953
Site_1	after	5	Astragalus_glycyphyllos	14	0	1	1	-0.3351885583	0.0629639314	-2.0720183953
Site_1	after	6	Astragalus_glycyphyllos	357	1	1	1	-0.3351885583	0.0629639314	-2.0720183953
Site_1	after	6	Astragalus_glycyphyllos	357	2	1	1	-0.3351885583	0.0629639314	-2.0720183953
Site_1	after	1	Campanula_patula	12	4	1	1	0.772243426	0.0818039762	-2.7141347901
Site_1	after	3	Campanula_patula	12	0	1	1	0.772243426	0.0818039762	-2.7141347901
Site_1	after	1	Campanula_patula	12	1	1	1	0.772243426	0.0818039762	-2.7141347901
Site_1	after	1	Campanula_patula	12	1	1	1	0.772243426	0.0818039762	-2.7141347901
Site_1	after	1	Campanula_patula	12	2	1	1	0.772243426	0.0818039762	-2.7141347901
Site_1	after	1	Campanula_patula	12	4	1	1	0.772243426	0.0818039762	-2.7141347901
Site_1	after	3	Dianthus_deltoides	6	0	1	1	1.0308529466	-0.4701703098	-3.5064402538
Site_1	after	6	Galium_mollugo	769	6	0	0	0.898489454	0.4812788006	-7.3014288196
Site_1	after	5	Galium_mollugo	411	2	0	0	0.898489454	0.4812788006	-7.3014288196
Site_1	after	5	Galium_mollugo	411	5	0	0	0.898489454	0.4812788006	-7.3014288196
Site_1	after	6	Galium_mollugo	769	12	0	0	0.898489454	0.4812788006	-7.3014288196
Site_1	after	2	Galium_mollugo	1567	5	0	0	0.898489454	0.4812788006	-7.3014288196
Site_1	after	6	Galium_mollugo	769	9	0	0	0.898489454	0.4812788006	-7.3014288196
Site_1	after	5	Galium_mollugo	411	3	0	0	0.898489454	0.4812788006	-7.3014288196
Site_1	after	6	Galium_mollugo	769	16	0	0	0.898489454	0.4812788006	-7.3014288196
Site_1	after	4	Genista_tinctoria	176	3	1	1	0.1151375387	-0.1238561271	-5.2419725872
Site_1	after	4	Genista_tinctoria	176	1	1	1	0.1151375387	-0.1238561271	-5.2419725872
Site_1	after	2	Helianthemum_nummularium	4	0	1	0	1.5800001189	1.125008508	NA
Site_1	after	2	Helianthemum_nummularium	4	0	1	0	1.5800001189	1.125008508	NA
Site_1	after	2	Helianthemum_nummularium	4	0	1	0	1.5800001189	1.125008508	NA
Site_1	after	2	Helianthemum_nummularium	4	0	1	0	1.5800001189	1.125008508	NA
Site_1	after	4	Knautia_arvensis	192	9	1	1	-0.4764841381	0.3578201213	-3.4434083491
Site_1	after	3	Knautia_arvensis	58	7	1	1	-0.4764841381	0.3578201213	-3.4434083491
Site_1	after	4	Knautia_arvensis	192	4	1	1	-0.4764841381	0.3578201213	-3.4434083491
Site_1	after	3	Knautia_arvensis	58	4	1	1	-0.4764841381	0.3578201213	-3.4434083491
Site_1	after	3	Knautia_arvensis	58	7	1	1	-0.4764841381	0.3578201213	-3.4434083491
Site_1	after	1	Knautia_arvensis	48	4	1	1	-0.4764841381	0.3578201213	-3.4434083491
Site_1	after	2	Knautia_arvensis	101	2	1	1	-0.4764841381	0.3578201213	-3.4434083491
Site_1	after	4	Knautia_arvensis	192	3	1	1	-0.4764841381	0.3578201213	-3.4434083491
Site_1	after	5	Knautia_arvensis	50	0	1	1	-0.4764841381	0.3578201213	-3.4434083491
Site_1	after	2	Knautia_arvensis	101	11	1	1	-0.4764841381	0.3578201213	-3.4434083491
Site_1	after	2	Knautia_arvensis	101	5	1	1	-0.4764841381	0.3578201213	-3.4434083491
Site_1	after	1	Knautia_arvensis	48	3	1	1	-0.4764841381	0.3578201213	-3.4434083491
Site_1	after	3	Knautia_arvensis	58	2	1	1	-0.4764841381	0.3578201213	-3.4434083491
Site_1	after	4	Knautia_arvensis	192	7	1	1	-0.4764841381	0.3578201213	-3.4434083491
Site_1	after	6	Knautia_arvensis	73	2	1	1	-0.4764841381	0.3578201213	-3.4434083491
Site_1	after	1	Knautia_arvensis	48	1	1	1	-0.4764841381	0.3578201213	-3.4434083491
Site_1	after	6	Knautia_arvensis	73	1	1	1	-0.4764841381	0.3578201213	-3.4434083491
Site_1	after	5	Knautia_arvensis	50	0	1	1	-0.4764841381	0.3578201213	-3.4434083491
Site_1	after	6	Knautia_arvensis	73	3	1	1	-0.4764841381	0.3578201213	-3.4434083491
Site_1	after	1	Knautia_arvensis	48	3	1	1	-0.4764841381	0.3578201213	-3.4434083491
Site_1	after	5	Knautia_arvensis	50	0	1	1	-0.4764841381	0.3578201213	-3.4434083491
Site_1	after	2	Knautia_arvensis	101	5	1	1	-0.4764841381	0.3578201213	-3.4434083491
Site_1	after	2	Lathyrus_pratensis	46	1	1	1	-0.7681745138	0.1370786959	-0.8097841914
Site_1	after	2	Lathyrus_pratensis	46	1	1	1	-0.7681745138	0.1370786959	-0.8097841914
Site_1	after	2	Lathyrus_pratensis	46	3	1	1	-0.7681745138	0.1370786959	-0.8097841914
Site_1	after	2	Lathyrus_pratensis	46	1	1	1	-0.7681745138	0.1370786959	-0.8097841914
Site_1	after	1	Lotus_corniculatus	6	0	1	1	-0.7281871403	-0.5617534879	-2.5457687038
Site_1	after	5	Lotus_corniculatus	6	0	1	1	-0.7281871403	-0.5617534879	-2.5457687038
Site_1	after	5	Lotus_corniculatus	6	0	1	1	-0.7281871403	-0.5617534879	-2.5457687038
Site_1	after	1	Lotus_corniculatus	6	0	1	1	-0.7281871403	-0.5617534879	-2.5457687038
Site_1	after	1	Lotus_corniculatus	6	0	1	1	-0.7281871403	-0.5617534879	-2.5457687038
Site_1	after	6	Lotus_corniculatus	4	0	1	1	-0.7281871403	-0.5617534879	-2.5457687038
Site_1	after	5	Lotus_corniculatus	6	0	1	1	-0.7281871403	-0.5617534879	-2.5457687038
Site_1	after	1	Lotus_corniculatus	6	0	1	1	-0.7281871403	-0.5617534879	-2.5457687038
Site_1	after	4	Lotus_corniculatus	29	0	1	1	-0.7281871403	-0.5617534879	-2.5457687038
Site_1	after	4	Lotus_corniculatus	29	0	1	1	-0.7281871403	-0.5617534879	-2.5457687038
Site_1	after	4	Lotus_corniculatus	29	0	1	1	-0.7281871403	-0.5617534879	-2.5457687038
Site_1	after	6	Lotus_corniculatus	4	0	1	1	-0.7281871403	-0.5617534879	-2.5457687038
Site_1	after	1	Lotus_corniculatus	6	0	1	1	-0.7281871403	-0.5617534879	-2.5457687038
Site_1	after	1	Lotus_corniculatus	6	0	1	1	-0.7281871403	-0.5617534879	-2.5457687038
Site_1	after	6	Lotus_corniculatus	4	0	1	1	-0.7281871403	-0.5617534879	-2.5457687038
Site_1	after	4	Lotus_corniculatus	29	0	1	1	-0.7281871403	-0.5617534879	-2.5457687038
Site_1	after	6	Lotus_corniculatus	4	0	1	1	-0.7281871403	-0.5617534879	-2.5457687038
Site_1	after	3	Melampyrum_pratense	25	2	1	1	-0.9462211175	-0.4219544803	-2.3102393159
Site_1	after	1	Melampyrum_pratense	6	1	1	1	-0.9462211175	-0.4219544803	-2.3102393159
Site_1	after	2	Melampyrum_pratense	64	1	1	1	-0.9462211175	-0.4219544803	-2.3102393159
Site_1	after	2	Melampyrum_pratense	64	3	1	1	-0.9462211175	-0.4219544803	-2.3102393159
Site_1	after	5	Myosotis_arvensis	8	0	1	1	-1.7588462962	-0.4651266522	-6.4723895418
Site_1	after	4	Myosotis_arvensis	181	3	1	1	-1.7588462962	-0.4651266522	-6.4723895418
Site_1	after	5	Myosotis_arvensis	8	0	1	1	-1.7588462962	-0.4651266522	-6.4723895418
Site_1	after	6	Myosotis_arvensis	71	1	1	1	-1.7588462962	-0.4651266522	-6.4723895418
Site_1	after	1	Myosotis_arvensis	319	4	1	1	-1.7588462962	-0.4651266522	-6.4723895418
Site_1	after	3	Myosotis_arvensis	145	2	1	1	-1.7588462962	-0.4651266522	-6.4723895418
Site_1	after	3	Myosotis_arvensis	145	4	1	1	-1.7588462962	-0.4651266522	-6.4723895418
Site_1	after	4	Myosotis_arvensis	181	1	1	1	-1.7588462962	-0.4651266522	-6.4723895418
Site_1	after	4	Myosotis_arvensis	181	5	1	1	-1.7588462962	-0.4651266522	-6.4723895418
Site_1	after	3	Myosotis_arvensis	145	4	1	1	-1.7588462962	-0.4651266522	-6.4723895418
Site_1	after	1	Myosotis_arvensis	319	2	1	1	-1.7588462962	-0.4651266522	-6.4723895418
Site_1	after	5	Myosotis_arvensis	8	0	1	1	-1.7588462962	-0.4651266522	-6.4723895418
Site_1	after	3	Myosotis_arvensis	145	14	1	1	-1.7588462962	-0.4651266522	-6.4723895418
Site_1	after	1	Myosotis_arvensis	319	3	1	1	-1.7588462962	-0.4651266522	-6.4723895418
Site_1	after	1	Myosotis_arvensis	319	4	1	1	-1.7588462962	-0.4651266522	-6.4723895418
Site_1	after	4	Plantago_lanceolata	1	1	0	1	-1.3628904293	0.23994604	NA
Site_1	after	4	Plantago_lanceolata	1	2	0	1	-1.3628904293	0.23994604	NA
Site_1	after	3	Potentilla_argentea	3	3	1	0	-1.3628904293	-0.1197380705	-7.1305055851
Site_1	after	2	Potentilla_reptans	15	4	1	0	-0.5281505661	-0.7333906388	-0.2675966519
Site_1	after	2	Potentilla_reptans	15	4	1	0	-0.5281505661	-0.7333906388	-0.2675966519
Site_1	after	5	Potentilla_reptans	1	0	1	0	-0.5281505661	-0.7333906388	-0.2675966519
Site_1	after	5	Potentilla_reptans	1	0	1	0	-0.5281505661	-0.7333906388	-0.2675966519
Site_1	after	5	Potentilla_reptans	1	0	1	0	-0.5281505661	-0.7333906388	-0.2675966519
Site_1	after	3	Potentilla_reptans	4	3	1	0	-0.5281505661	-0.7333906388	-0.2675966519
Site_1	after	6	Potentilla_reptans	12	0	1	0	-0.5281505661	-0.7333906388	-0.2675966519
Site_1	after	1	Symphytum_officinale	4	0	1	1	-0.2612622588	-0.1201099596	-6.2409877425
Site_1	after	1	Symphytum_officinale	4	0	1	1	-0.2612622588	-0.1201099596	-6.2409877425
Site_1	after	1	Symphytum_officinale	4	0	1	1	-0.2612622588	-0.1201099596	-6.2409877425
Site_1	after	1	Symphytum_officinale	4	0	1	1	-0.2612622588	-0.1201099596	-6.2409877425
Site_1	after	1	Symphytum_officinale	4	0	1	1	-0.2612622588	-0.1201099596	-6.2409877425
Site_1	after	1	Symphytum_officinale	4	0	1	1	-0.2612622588	-0.1201099596	-6.2409877425
Site_1	after	4	Trifolium_aureum	44	0	1	1	-1.6475566199	-1.5064043207	-7.6272821036
Site_1	after	4	Trifolium_aureum	44	0	1	1	-1.6475566199	-1.5064043207	-7.6272821036
Site_1	after	1	Trifolium_aureum	22	0	1	1	-1.6475566199	-1.5064043207	-7.6272821036
Site_1	after	1	Trifolium_aureum	22	0	1	1	-1.6475566199	-1.5064043207	-7.6272821036
Site_1	after	1	Trifolium_aureum	22	0	1	1	-1.6475566199	-1.5064043207	-7.6272821036
Site_1	after	4	Trifolium_aureum	44	0	1	1	-1.6475566199	-1.5064043207	-7.6272821036
Site_1	after	1	Trifolium_aureum	22	0	1	1	-1.6475566199	-1.5064043207	-7.6272821036
Site_1	after	1	Trifolium_aureum	22	0	1	1	-1.6475566199	-1.5064043207	-7.6272821036
Site_1	after	4	Trifolium_aureum	44	0	1	1	-1.6475566199	-1.5064043207	-7.6272821036
Site_1	after	1	Trifolium_aureum	22	0	1	1	-1.6475566199	-1.5064043207	-7.6272821036
Site_1	after	4	Trifolium_dubium	45	0	1	1	-0.9830075975	-0.6978064556	-3.5463468767
Site_1	after	1	Trifolium_dubium	18	0	1	1	-0.9830075975	-0.6978064556	-3.5463468767
Site_1	after	4	Trifolium_dubium	45	0	1	1	-0.9830075975	-0.6978064556	-3.5463468767
Site_1	after	1	Trifolium_dubium	18	0	1	1	-0.9830075975	-0.6978064556	-3.5463468767
Site_1	after	1	Trifolium_dubium	18	0	1	1	-0.9830075975	-0.6978064556	-3.5463468767
Site_1	after	1	Trifolium_dubium	18	0	1	1	-0.9830075975	-0.6978064556	-3.5463468767
Site_1	after	1	Trifolium_dubium	18	0	1	1	-0.9830075975	-0.6978064556	-3.5463468767
Site_1	after	1	Trifolium_dubium	18	0	1	1	-0.9830075975	-0.6978064556	-3.5463468767
Site_1	after	4	Trifolium_dubium	45	0	1	1	-0.9830075975	-0.6978064556	-3.5463468767
Site_1	after	4	Trifolium_dubium	45	0	1	1	-0.9830075975	-0.6978064556	-3.5463468767
Site_1	after	4	Trifolium_medium	8	0	1	1	-0.5733190954	-0.2566410898	-2.8616813946
Site_1	after	6	Trifolium_medium	8	0	1	1	-0.5733190954	-0.2566410898	-2.8616813946
Site_1	after	6	Trifolium_medium	8	0	1	1	-0.5733190954	-0.2566410898	-2.8616813946
Site_1	after	4	Trifolium_medium	8	0	1	1	-0.5733190954	-0.2566410898	-2.8616813946
Site_1	after	6	Trifolium_medium	8	0	1	1	-0.5733190954	-0.2566410898	-2.8616813946
Site_1	after	3	Trifolium_medium	8	0	1	1	-0.5733190954	-0.2566410898	-2.8616813946
Site_1	after	5	Trifolium_medium	435	1	1	1	-0.5733190954	-0.2566410898	-2.8616813946
Site_1	after	5	Trifolium_medium	435	7	1	1	-0.5733190954	-0.2566410898	-2.8616813946
Site_1	after	4	Trifolium_medium	8	0	1	1	-0.5733190954	-0.2566410898	-2.8616813946
Site_1	after	3	Trifolium_medium	8	0	1	1	-0.5733190954	-0.2566410898	-2.8616813946
Site_1	after	4	Trifolium_medium	8	0	1	1	-0.5733190954	-0.2566410898	-2.8616813946
Site_1	after	3	Trifolium_medium	8	0	1	1	-0.5733190954	-0.2566410898	-2.8616813946
Site_1	after	6	Trifolium_medium	8	0	1	1	-0.5733190954	-0.2566410898	-2.8616813946
Site_1	after	3	Trifolium_medium	8	0	1	1	-0.5733190954	-0.2566410898	-2.8616813946
Site_1	after	5	Trifolium_repens	12	0	0	1	-1.266466276	-0.9497882703	-3.5548285752
Site_1	after	3	Trifolium_repens	12	0	0	1	-1.266466276	-0.9497882703	-3.5548285752
Site_1	after	3	Trifolium_repens	12	0	0	1	-1.266466276	-0.9497882703	-3.5548285752
Site_1	after	3	Trifolium_repens	12	0	0	1	-1.266466276	-0.9497882703	-3.5548285752
Site_1	after	5	Trifolium_repens	12	0	0	1	-1.266466276	-0.9497882703	-3.5548285752
Site_1	after	3	Trifolium_repens	12	0	0	1	-1.266466276	-0.9497882703	-3.5548285752
Site_1	after	5	Trifolium_repens	12	0	0	1	-1.266466276	-0.9497882703	-3.5548285752
Site_1	after	3	Veronica_officinalis	14	0	1	0	-1.9596134566	-1.6429354509	-4.2479757557
Site_1	after	3	Veronica_officinalis	14	0	1	0	-1.9596134566	-1.6429354509	-4.2479757557
Site_1	after	3	Veronica_officinalis	14	0	1	0	-1.9596134566	-1.6429354509	-4.2479757557
Site_1	after	3	Veronica_officinalis	14	0	1	0	-1.9596134566	-1.6429354509	-4.2479757557
Site_1	after	1	Vicia_cracca	48	0	1	1	-2.6527606371	-2.3360826315	-4.9411229363
Site_1	after	1	Vicia_cracca	48	0	1	1	-2.6527606371	-2.3360826315	-4.9411229363
Site_1	after	1	Vicia_cracca	48	0	1	1	-2.6527606371	-2.3360826315	-4.9411229363
Site_1	after	1	Vicia_cracca	48	0	1	1	-2.6527606371	-2.3360826315	-4.9411229363
Site_1	after	1	Vicia_cracca	48	0	1	1	-2.6527606371	-2.3360826315	-4.9411229363
Site_1	after	1	Vicia_cracca	48	0	1	1	-2.6527606371	-2.3360826315	-4.9411229363
Site_1	after	3	Vicia_hirsuta	7	0	0	1	-3.3459078177	-3.029229812	-5.6342701168
Site_1	after	4	Vicia_hirsuta	4	0	0	1	-3.3459078177	-3.029229812	-5.6342701168
Site_1	after	4	Vicia_hirsuta	4	0	0	1	-3.3459078177	-3.029229812	-5.6342701168
Site_1	after	4	Vicia_hirsuta	4	0	0	1	-3.3459078177	-3.029229812	-5.6342701168
Site_1	after	3	Vicia_hirsuta	7	0	0	1	-3.3459078177	-3.029229812	-5.6342701168
Site_1	after	3	Vicia_hirsuta	7	0	0	1	-3.3459078177	-3.029229812	-5.6342701168
Site_1	after	4	Vicia_hirsuta	4	0	0	1	-3.3459078177	-3.029229812	-5.6342701168
Site_1	after	3	Vicia_hirsuta	7	0	0	1	-3.3459078177	-3.029229812	-5.6342701168
Site_1	after	1	Vicia_sativa	8	0	1	1	-2.5229502358	-1.0268459231	-6.1544874617
Site_1	after	1	Vicia_sativa	8	0	1	1	-2.5229502358	-1.0268459231	-6.1544874617
Site_1	after	3	Vicia_sativa	14	0	1	1	-2.5229502358	-1.0268459231	-6.1544874617
Site_1	after	1	Vicia_sativa	8	0	1	1	-2.5229502358	-1.0268459231	-6.1544874617
Site_1	after	1	Vicia_sativa	8	0	1	1	-2.5229502358	-1.0268459231	-6.1544874617
Site_1	after	2	Vicia_sativa	2	0	1	1	-2.5229502358	-1.0268459231	-6.1544874617
Site_1	after	1	Vicia_sativa	8	0	1	1	-2.5229502358	-1.0268459231	-6.1544874617
Site_1	after	3	Vicia_sativa	14	0	1	1	-2.5229502358	-1.0268459231	-6.1544874617
Site_1	after	3	Vicia_sativa	14	0	1	1	-2.5229502358	-1.0268459231	-6.1544874617
Site_1	after	3	Vicia_sativa	14	0	1	1	-2.5229502358	-1.0268459231	-6.1544874617
Site_1	after	2	Vicia_sativa	2	0	1	1	-2.5229502358	-1.0268459231	-6.1544874617
Site_1	after	2	Vicia_sativa	2	0	1	1	-2.5229502358	-1.0268459231	-6.1544874617
Site_1	after	1	Vicia_sativa	8	0	1	1	-2.5229502358	-1.0268459231	-6.1544874617
Site_1	after	2	Vicia_sativa	2	0	1	1	-2.5229502358	-1.0268459231	-6.1544874617
Site_1	after	3	Achillea_millefolium	122	6	1	1	0.0606700316	-0.0953757318	-3.7938011989
Site_1	after	4	Achillea_millefolium	83	2	1	1	0.0606700316	-0.0953757318	-3.7938011989
Site_1	after	3	Achillea_millefolium	122	2	1	1	0.0606700316	-0.0953757318	-3.7938011989
Site_1	after	5	Achillea_millefolium	83	2	1	1	0.0606700316	-0.0953757318	-3.7938011989
Site_1	after	5	Achillea_millefolium	83	2	1	1	0.0606700316	-0.0953757318	-3.7938011989
Site_1	after	5	Achillea_millefolium	83	1	1	1	0.0606700316	-0.0953757318	-3.7938011989
Site_1	after	4	Achillea_millefolium	83	1	1	1	0.0606700316	-0.0953757318	-3.7938011989
Site_1	after	4	Achillea_millefolium	83	1	1	1	0.0606700316	-0.0953757318	-3.7938011989
Site_1	after	2	Aegopodium_podagraria	1754	3	1	1	0.5172649492	0.069691826	-1.1881329961
Site_1	after	4	Agrimonia_eupatoria	131	2	1	1	0.6286788373	-0.0372726241	-4.3424787847
Site_1	after	2	Agrimonia_eupatoria	54	1	1	1	0.6286788373	-0.0372726241	-4.3424787847
Site_1	after	4	Agrimonia_eupatoria	131	5	1	1	0.6286788373	-0.0372726241	-4.3424787847
Site_1	after	3	Agrimonia_eupatoria	12	2	1	1	0.6286788373	-0.0372726241	-4.3424787847
Site_1	after	5	Agrimonia_eupatoria	93	3	1	1	0.6286788373	-0.0372726241	-4.3424787847
Site_1	after	2	Agrimonia_eupatoria	54	1	1	1	0.6286788373	-0.0372726241	-4.3424787847
Site_1	after	4	Agrimonia_eupatoria	131	4	1	1	0.6286788373	-0.0372726241	-4.3424787847
Site_1	after	2	Agrimonia_eupatoria	54	11	1	1	0.6286788373	-0.0372726241	-4.3424787847
Site_1	after	4	Agrimonia_eupatoria	131	1	1	1	0.6286788373	-0.0372726241	-4.3424787847
Site_1	after	5	Agrimonia_eupatoria	93	1	1	1	0.6286788373	-0.0372726241	-4.3424787847
Site_1	after	5	Astragalus_glycyphyllos	17	0	1	1	0.1412955798	-0.2948561899	1.3713899538
Site_1	after	5	Astragalus_glycyphyllos	17	0	1	1	0.1412955798	-0.2948561899	1.3713899538
Site_1	after	4	Astragalus_glycyphyllos	57	0	1	1	0.1412955798	-0.2948561899	1.3713899538
Site_1	after	6	Astragalus_glycyphyllos	437	1	1	1	0.1412955798	-0.2948561899	1.3713899538
Site_1	after	4	Astragalus_glycyphyllos	57	0	1	1	0.1412955798	-0.2948561899	1.3713899538
Site_1	after	6	Astragalus_glycyphyllos	437	1	1	1	0.1412955798	-0.2948561899	1.3713899538
Site_1	after	4	Astragalus_glycyphyllos	57	0	1	1	0.1412955798	-0.2948561899	1.3713899538
Site_1	after	5	Astragalus_glycyphyllos	17	0	1	1	0.1412955798	-0.2948561899	1.3713899538
Site_1	after	2	Astragalus_glycyphyllos	56	2	1	1	0.1412955798	-0.2948561899	1.3713899538
Site_1	after	4	Astragalus_glycyphyllos	57	0	1	1	0.1412955798	-0.2948561899	1.3713899538
Site_1	after	4	Astragalus_glycyphyllos	57	0	1	1	0.1412955798	-0.2948561899	1.3713899538
Site_1	after	5	Astragalus_glycyphyllos	17	0	1	1	0.1412955798	-0.2948561899	1.3713899538
Site_1	after	1	Campanula_patula	12	2	1	1	1.248727564	-0.2760161451	0.729273559
Site_1	after	1	Campanula_patula	12	2	1	1	1.248727564	-0.2760161451	0.729273559
Site_1	after	1	Campanula_patula	12	1	1	1	1.248727564	-0.2760161451	0.729273559
Site_1	after	1	Campanula_patula	12	3	1	1	1.248727564	-0.2760161451	0.729273559
Site_1	after	2	Galium_mollugo	1879	1	1	1	1.374973592	0.1234586793	-3.8580204705
Site_1	after	5	Galium_mollugo	581	1	1	1	1.374973592	0.1234586793	-3.8580204705
Site_1	after	2	Galium_mollugo	1879	2	1	1	1.374973592	0.1234586793	-3.8580204705
Site_1	after	6	Galium_mollugo	1345	6	1	1	1.374973592	0.1234586793	-3.8580204705
Site_1	after	6	Galium_mollugo	1345	10	1	1	1.374973592	0.1234586793	-3.8580204705
Site_1	after	2	Galium_mollugo	1879	2	1	1	1.374973592	0.1234586793	-3.8580204705
Site_1	after	5	Galium_mollugo	581	5	1	1	1.374973592	0.1234586793	-3.8580204705
Site_1	after	5	Galium_mollugo	581	2	1	1	1.374973592	0.1234586793	-3.8580204705
Site_1	after	5	Galium_mollugo	581	2	1	1	1.374973592	0.1234586793	-3.8580204705
Site_1	after	2	Galium_mollugo	1879	1	1	1	1.374973592	0.1234586793	-3.8580204705
Site_1	after	6	Galium_mollugo	1345	3	1	1	1.374973592	0.1234586793	-3.8580204705
Site_1	after	2	Galium_mollugo	1879	1	1	1	1.374973592	0.1234586793	-3.8580204705
Site_1	after	4	Galium_mollugo	1345	0	1	1	1.374973592	0.1234586793	-3.8580204705
Site_1	after	6	Galium_mollugo	1345	3	1	1	1.374973592	0.1234586793	-3.8580204705
Site_1	after	4	Galium_verum	575	4	1	1	1.8684317722	-0.1102549968	-3.7197654151
Site_1	after	3	Galium_verum	575	2	1	1	1.8684317722	-0.1102549968	-3.7197654151
Site_1	after	1	Galium_verum	575	1	1	1	1.8684317722	-0.1102549968	-3.7197654151
Site_1	after	1	Galium_verum	575	3	1	1	1.8684317722	-0.1102549968	-3.7197654151
Site_1	after	3	Galium_verum	575	3	1	1	1.8684317722	-0.1102549968	-3.7197654151
Site_1	after	4	Genista_tinctoria	235	1	1	1	0.5916216767	-0.4816762484	-1.7985642382
Site_1	after	4	Genista_tinctoria	235	2	1	1	0.5916216767	-0.4816762484	-1.7985642382
Site_1	after	4	Genista_tinctoria	235	3	1	1	0.5916216767	-0.4816762484	-1.7985642382
Site_1	after	2	Helianthemum_nummularium	4	0	1	1	2.0564842569	0.7671883867	NA
Site_1	after	2	Helianthemum_nummularium	4	0	1	1	2.0564842569	0.7671883867	NA
Site_1	after	2	Helianthemum_nummularium	4	0	1	1	2.0564842569	0.7671883867	NA
Site_1	after	2	Helianthemum_nummularium	4	0	1	1	2.0564842569	0.7671883867	NA
Site_1	after	2	Helianthemum_nummularium	4	0	1	1	2.0564842569	0.7671883867	NA
Site_1	after	2	Helianthemum_nummularium	4	0	1	1	2.0564842569	0.7671883867	NA
Site_1	after	2	Helianthemum_nummularium	4	0	1	1	2.0564842569	0.7671883867	NA
Site_1	after	4	Hypericum_perforatum	4	1	1	0	1.1782351757	0.1199225811	0.0122248278
Site_1	after	4	Hypericum_perforatum	4	2	1	0	1.1782351757	0.1199225811	0.0122248278
Site_1	after	2	Lathyrus_pratensis	3	0	1	1	-0.2916903757	-0.2207414254	2.6336241577
Site_1	after	2	Lathyrus_pratensis	21	0	1	1	-0.2916903757	-0.2207414254	2.6336241577
Site_1	after	2	Lathyrus_pratensis	21	0	1	1	-0.2916903757	-0.2207414254	2.6336241577
Site_1	after	2	Lathyrus_pratensis	3	0	1	1	-0.2916903757	-0.2207414254	2.6336241577
Site_1	after	2	Lathyrus_pratensis	3	0	1	1	-0.2916903757	-0.2207414254	2.6336241577
Site_1	after	2	Lathyrus_pratensis	3	0	1	1	-0.2916903757	-0.2207414254	2.6336241577
Site_1	after	2	Lathyrus_pratensis	3	0	1	1	-0.2916903757	-0.2207414254	2.6336241577
Site_1	after	6	Lotus_corniculatus	6	0	1	1	-0.2517030022	-0.9195736092	0.8976396452
Site_1	after	3	Lotus_corniculatus	66	2	1	1	-0.2517030022	-0.9195736092	0.8976396452
Site_1	after	1	Lotus_corniculatus	16	0	1	1	-0.2517030022	-0.9195736092	0.8976396452
Site_1	after	5	Lotus_corniculatus	5	0	1	1	-0.2517030022	-0.9195736092	0.8976396452
Site_1	after	4	Lotus_corniculatus	4	2	1	1	-0.2517030022	-0.9195736092	0.8976396452
Site_1	after	5	Lotus_corniculatus	5	0	1	1	-0.2517030022	-0.9195736092	0.8976396452
Site_1	after	3	Lotus_corniculatus	66	1	1	1	-0.2517030022	-0.9195736092	0.8976396452
Site_1	after	6	Lotus_corniculatus	6	0	1	1	-0.2517030022	-0.9195736092	0.8976396452
Site_1	after	6	Lotus_corniculatus	6	0	1	1	-0.2517030022	-0.9195736092	0.8976396452
Site_1	after	1	Lotus_corniculatus	16	0	1	1	-0.2517030022	-0.9195736092	0.8976396452
Site_1	after	5	Lotus_corniculatus	5	0	1	1	-0.2517030022	-0.9195736092	0.8976396452
Site_1	after	3	Lotus_corniculatus	66	3	1	1	-0.2517030022	-0.9195736092	0.8976396452
Site_1	after	6	Lotus_corniculatus	6	0	1	1	-0.2517030022	-0.9195736092	0.8976396452
Site_1	after	1	Lotus_corniculatus	16	0	1	1	-0.2517030022	-0.9195736092	0.8976396452
Site_1	after	6	Lotus_corniculatus	6	0	1	1	-0.2517030022	-0.9195736092	0.8976396452
Site_1	after	1	Lotus_corniculatus	16	0	1	1	-0.2517030022	-0.9195736092	0.8976396452
Site_1	after	2	Lotus_corniculatus	19	1	1	1	-0.2517030022	-0.9195736092	0.8976396452
Site_1	after	5	Lotus_corniculatus	5	0	1	1	-0.2517030022	-0.9195736092	0.8976396452
Site_1	after	1	Lotus_corniculatus	16	0	1	1	-0.2517030022	-0.9195736092	0.8976396452
Site_1	after	3	Melampyrum_pratense	26	0	1	1	-0.4697369794	-0.7797746016	1.1331690332
Site_1	after	1	Melampyrum_pratense	9	0	1	1	-0.4697369794	-0.7797746016	1.1331690332
Site_1	after	1	Melampyrum_pratense	9	0	1	1	-0.4697369794	-0.7797746016	1.1331690332
Site_1	after	1	Melampyrum_pratense	9	0	1	1	-0.4697369794	-0.7797746016	1.1331690332
Site_1	after	2	Melampyrum_pratense	20	2	1	1	-0.4697369794	-0.7797746016	1.1331690332
Site_1	after	1	Melampyrum_pratense	9	0	1	1	-0.4697369794	-0.7797746016	1.1331690332
Site_1	after	3	Melampyrum_pratense	26	0	1	1	-0.4697369794	-0.7797746016	1.1331690332
Site_1	after	3	Melampyrum_pratense	26	0	1	1	-0.4697369794	-0.7797746016	1.1331690332
Site_1	after	2	Melampyrum_pratense	42	2	1	1	-0.4697369794	-0.7797746016	1.1331690332
Site_1	after	3	Melampyrum_pratense	26	0	1	1	-0.4697369794	-0.7797746016	1.1331690332
Site_1	after	1	Melampyrum_pratense	9	0	1	1	-0.4697369794	-0.7797746016	1.1331690332
Site_1	after	3	Myosotis_arvensis	323	0	1	1	-1.2823621582	-0.8229467735	-3.0289811928
Site_1	after	4	Myosotis_arvensis	250	2	1	1	-1.2823621582	-0.8229467735	-3.0289811928
Site_1	after	4	Myosotis_arvensis	250	1	1	1	-1.2823621582	-0.8229467735	-3.0289811928
Site_1	after	1	Myosotis_arvensis	448	2	1	1	-1.2823621582	-0.8229467735	-3.0289811928
Site_1	after	3	Myosotis_arvensis	323	0	1	1	-1.2823621582	-0.8229467735	-3.0289811928
Site_1	after	5	Myosotis_arvensis	8	0	1	1	-1.2823621582	-0.8229467735	-3.0289811928
Site_1	after	5	Myosotis_arvensis	8	0	1	1	-1.2823621582	-0.8229467735	-3.0289811928
Site_1	after	5	Myosotis_arvensis	8	0	1	1	-1.2823621582	-0.8229467735	-3.0289811928
Site_1	after	5	Myosotis_arvensis	8	0	1	1	-1.2823621582	-0.8229467735	-3.0289811928
Site_1	after	3	Myosotis_arvensis	323	0	1	1	-1.2823621582	-0.8229467735	-3.0289811928
Site_1	after	3	Myosotis_arvensis	323	0	1	1	-1.2823621582	-0.8229467735	-3.0289811928
Site_1	after	1	Myosotis_arvensis	448	1	1	1	-1.2823621582	-0.8229467735	-3.0289811928
Site_1	after	3	Potentilla_argentea	2	9	1	1	-0.8864062913	-0.4775581918	-3.6870972361
Site_1	after	3	Potentilla_argentea	2	6	1	1	-0.8864062913	-0.4775581918	-3.6870972361
Site_1	after	2	Potentilla_reptans	4	1	1	1	-0.051666428	-1.0912107601	3.1758116972
Site_1	after	2	Potentilla_reptans	4	1	1	1	-0.051666428	-1.0912107601	3.1758116972
Site_1	after	2	Potentilla_reptans	4	3	1	1	-0.051666428	-1.0912107601	3.1758116972
Site_1	after	3	Potentilla_reptans	4	3	1	1	-0.051666428	-1.0912107601	3.1758116972
Site_1	after	2	Ranunculus_bulbosus	4	3	1	1	-0.6208053019	-0.6389496347	1.6966443342
Site_1	after	2	Ranunculus_bulbosus	4	1	1	1	-0.6208053019	-0.6389496347	1.6966443342
Site_1	after	1	Trifolium_dubium	18	0	1	1	-0.5065234594	-1.055626577	-0.1029385276
Site_1	after	1	Trifolium_dubium	18	0	1	1	-0.5065234594	-1.055626577	-0.1029385276
Site_1	after	1	Trifolium_dubium	18	0	1	1	-0.5065234594	-1.055626577	-0.1029385276
Site_1	after	1	Trifolium_dubium	18	0	1	1	-0.5065234594	-1.055626577	-0.1029385276
Site_1	after	4	Trifolium_dubium	45	0	1	1	-0.5065234594	-1.055626577	-0.1029385276
Site_1	after	4	Trifolium_dubium	45	0	1	1	-0.5065234594	-1.055626577	-0.1029385276
Site_1	after	4	Trifolium_dubium	45	0	1	1	-0.5065234594	-1.055626577	-0.1029385276
Site_1	after	1	Trifolium_dubium	18	0	1	1	-0.5065234594	-1.055626577	-0.1029385276
Site_1	after	4	Trifolium_dubium	45	0	1	1	-0.5065234594	-1.055626577	-0.1029385276
Site_1	after	4	Trifolium_dubium	45	0	1	1	-0.5065234594	-1.055626577	-0.1029385276
Site_1	after	3	Trifolium_medium	8	0	0	1	-0.0968349574	-0.6144612111	0.5817269545
Site_1	after	5	Trifolium_medium	800	0	0	1	-0.0968349574	-0.6144612111	0.5817269545
Site_1	after	3	Trifolium_medium	8	0	0	1	-0.0968349574	-0.6144612111	0.5817269545
Site_1	after	6	Trifolium_medium	8	1	0	1	-0.0968349574	-0.6144612111	0.5817269545
Site_1	after	5	Trifolium_medium	800	1	0	1	-0.0968349574	-0.6144612111	0.5817269545
Site_1	after	6	Trifolium_medium	8	1	0	1	-0.0968349574	-0.6144612111	0.5817269545
Site_1	after	3	Trifolium_medium	8	0	0	1	-0.0968349574	-0.6144612111	0.5817269545
Site_1	after	3	Trifolium_medium	8	0	0	1	-0.0968349574	-0.6144612111	0.5817269545
Site_1	after	5	Trifolium_repens	12	0	1	1	-0.7899821379	-1.3076083917	-0.1114202261
Site_1	after	5	Trifolium_repens	12	0	1	1	-0.7899821379	-1.3076083917	-0.1114202261
Site_1	after	3	Trifolium_repens	12	0	1	1	-0.7899821379	-1.3076083917	-0.1114202261
Site_1	after	5	Trifolium_repens	12	0	1	1	-0.7899821379	-1.3076083917	-0.1114202261
Site_1	after	3	Trifolium_repens	12	0	1	1	-0.7899821379	-1.3076083917	-0.1114202261
Site_1	after	3	Trifolium_repens	12	0	1	1	-0.7899821379	-1.3076083917	-0.1114202261
Site_1	after	3	Trifolium_repens	12	0	1	1	-0.7899821379	-1.3076083917	-0.1114202261
Site_1	after	5	Trifolium_repens	12	0	1	1	-0.7899821379	-1.3076083917	-0.1114202261
Site_1	after	3	Vicia_hirsuta	7	0	1	1	-2.8694236796	-3.3870499333	-2.1908617678
Site_1	after	3	Vicia_hirsuta	7	0	1	1	-2.8694236796	-3.3870499333	-2.1908617678
Site_1	after	3	Vicia_hirsuta	7	0	1	1	-2.8694236796	-3.3870499333	-2.1908617678
Site_1	after	3	Vicia_hirsuta	7	0	1	1	-2.8694236796	-3.3870499333	-2.1908617678
Site_1	after	4	Vicia_hirsuta	14	0	1	1	-2.8694236796	-3.3870499333	-2.1908617678
Site_1	after	4	Vicia_hirsuta	14	0	1	1	-2.8694236796	-3.3870499333	-2.1908617678
Site_1	after	4	Vicia_hirsuta	14	0	1	1	-2.8694236796	-3.3870499333	-2.1908617678
Site_1	after	4	Vicia_hirsuta	14	0	1	1	-2.8694236796	-3.3870499333	-2.1908617678
Site_1	after	4	Vicia_hirsuta	14	0	1	1	-2.8694236796	-3.3870499333	-2.1908617678
Site_1	after	1	Vicia_sativa	11	0	0	1	-2.0464660977	-1.3846660444	-2.7110791126
Site_1	after	3	Vicia_sativa	16	0	0	1	-2.0464660977	-1.3846660444	-2.7110791126
Site_1	after	1	Vicia_sativa	11	0	0	1	-2.0464660977	-1.3846660444	-2.7110791126
Site_1	after	3	Vicia_sativa	16	0	0	1	-2.0464660977	-1.3846660444	-2.7110791126
Site_1	after	1	Vicia_sativa	11	0	0	1	-2.0464660977	-1.3846660444	-2.7110791126
Site_1	after	1	Vicia_sativa	11	0	0	1	-2.0464660977	-1.3846660444	-2.7110791126
Site_1	after	1	Vicia_sativa	11	0	0	1	-2.0464660977	-1.3846660444	-2.7110791126
Site_1	after	3	Vicia_sativa	16	0	0	1	-2.0464660977	-1.3846660444	-2.7110791126
Site_1	after	3	Vicia_sativa	16	0	0	1	-2.0464660977	-1.3846660444	-2.7110791126
Site_1	after	3	Achillea_millefolium	60	8	0	0	-1.3143035604	-0.2188344112	0.0642192716
Site_1	after	5	Achillea_millefolium	90	2	0	0	-1.3143035604	-0.2188344112	0.0642192716
Site_1	after	4	Achillea_millefolium	104	1	0	0	-1.3143035604	-0.2188344112	0.0642192716
Site_1	after	3	Achillea_millefolium	60	3	0	0	-1.3143035604	-0.2188344112	0.0642192716
Site_1	after	5	Achillea_millefolium	90	4	0	0	-1.3143035604	-0.2188344112	0.0642192716
Site_1	after	4	Achillea_millefolium	104	2	0	0	-1.3143035604	-0.2188344112	0.0642192716
Site_1	after	5	Achillea_millefolium	90	2	0	0	-1.3143035604	-0.2188344112	0.0642192716
Site_1	after	4	Achillea_millefolium	104	2	0	0	-1.3143035604	-0.2188344112	0.0642192716
Site_1	after	5	Achillea_millefolium	90	2	0	0	-1.3143035604	-0.2188344112	0.0642192716
Site_1	after	4	Achillea_millefolium	104	3	0	0	-1.3143035604	-0.2188344112	0.0642192716
Site_1	after	3	Achillea_millefolium	60	8	0	0	-1.3143035604	-0.2188344112	0.0642192716
Site_1	after	6	Achillea_millefolium	90	0	0	0	-1.3143035604	-0.2188344112	0.0642192716
Site_1	after	2	Agrimonia_eupatoria	153	8	1	0	-0.7462947547	-0.1607313034	-0.4844583142
Site_1	after	3	Agrimonia_eupatoria	27	0	1	0	-0.7462947547	-0.1607313034	-0.4844583142
Site_1	after	2	Agrimonia_eupatoria	153	2	1	0	-0.7462947547	-0.1607313034	-0.4844583142
Site_1	after	3	Agrimonia_eupatoria	27	0	1	0	-0.7462947547	-0.1607313034	-0.4844583142
Site_1	after	3	Agrimonia_eupatoria	27	0	1	0	-0.7462947547	-0.1607313034	-0.4844583142
Site_1	after	3	Agrimonia_eupatoria	27	0	1	0	-0.7462947547	-0.1607313034	-0.4844583142
Site_1	after	2	Agrimonia_eupatoria	153	3	1	0	-0.7462947547	-0.1607313034	-0.4844583142
Site_1	after	5	Agrimonia_eupatoria	153	2	1	0	-0.7462947547	-0.1607313034	-0.4844583142
Site_1	after	3	Agrimonia_eupatoria	27	0	1	0	-0.7462947547	-0.1607313034	-0.4844583142
Site_1	after	4	Agrimonia_eupatoria	261	8	1	0	-0.7462947547	-0.1607313034	-0.4844583142
Site_1	after	4	Agrimonia_eupatoria	261	5	1	0	-0.7462947547	-0.1607313034	-0.4844583142
Site_1	after	4	Agrimonia_eupatoria	261	3	1	0	-0.7462947547	-0.1607313034	-0.4844583142
Site_1	after	5	Astragalus_glycyphyllos	33	0	1	1	-1.2336780122	-0.4183148692	5.2294104243
Site_1	after	4	Astragalus_glycyphyllos	33	0	1	1	-1.2336780122	-0.4183148692	5.2294104243
Site_1	after	2	Astragalus_glycyphyllos	242	1	1	1	-1.2336780122	-0.4183148692	5.2294104243
Site_1	after	5	Astragalus_glycyphyllos	33	0	1	1	-1.2336780122	-0.4183148692	5.2294104243
Site_1	after	4	Astragalus_glycyphyllos	33	0	1	1	-1.2336780122	-0.4183148692	5.2294104243
Site_1	after	5	Astragalus_glycyphyllos	33	0	1	1	-1.2336780122	-0.4183148692	5.2294104243
Site_1	after	5	Astragalus_glycyphyllos	33	0	1	1	-1.2336780122	-0.4183148692	5.2294104243
Site_1	after	6	Astragalus_glycyphyllos	121	0	1	1	-1.2336780122	-0.4183148692	5.2294104243
Site_1	after	4	Astragalus_glycyphyllos	33	0	1	1	-1.2336780122	-0.4183148692	5.2294104243
Site_1	after	6	Astragalus_glycyphyllos	121	0	1	1	-1.2336780122	-0.4183148692	5.2294104243
Site_1	after	6	Astragalus_glycyphyllos	121	0	1	1	-1.2336780122	-0.4183148692	5.2294104243
Site_1	after	4	Astragalus_glycyphyllos	33	0	1	1	-1.2336780122	-0.4183148692	5.2294104243
Site_1	after	4	Astragalus_glycyphyllos	33	0	1	1	-1.2336780122	-0.4183148692	5.2294104243
Site_1	after	4	Astragalus_glycyphyllos	33	0	1	1	-1.2336780122	-0.4183148692	5.2294104243
Site_1	after	2	Astragalus_glycyphyllos	242	0	1	1	-1.2336780122	-0.4183148692	5.2294104243
Site_1	after	5	Astragalus_glycyphyllos	33	0	1	1	-1.2336780122	-0.4183148692	5.2294104243
Site_1	after	6	Astragalus_glycyphyllos	121	0	1	1	-1.2336780122	-0.4183148692	5.2294104243
Site_1	after	1	Campanula_patula	6	1	1	1	-0.126246028	-0.3994748244	4.5872940295
Site_1	after	1	Campanula_patula	6	1	1	1	-0.126246028	-0.3994748244	4.5872940295
Site_1	after	3	Dianthus_deltoides	6	0	1	1	0.1323634926	-0.9514491104	3.7949885658
Site_1	after	1	Dianthus_deltoides	1	0	1	1	0.1323634926	-0.9514491104	3.7949885658
Site_1	after	1	Dianthus_deltoides	1	0	1	1	0.1323634926	-0.9514491104	3.7949885658
Site_1	after	1	Dianthus_deltoides	1	0	1	1	0.1323634926	-0.9514491104	3.7949885658
Site_1	after	3	Dianthus_deltoides	6	0	1	1	0.1323634926	-0.9514491104	3.7949885658
Site_1	after	3	Dianthus_deltoides	6	0	1	1	0.1323634926	-0.9514491104	3.7949885658
Site_1	after	1	Dianthus_deltoides	1	0	1	1	0.1323634926	-0.9514491104	3.7949885658
Site_1	after	4	Dianthus_deltoides	4	0	1	1	0.1323634926	-0.9514491104	3.7949885658
Site_1	after	1	Dianthus_deltoides	1	0	1	1	0.1323634926	-0.9514491104	3.7949885658
Site_1	after	3	Dianthus_deltoides	6	0	1	1	0.1323634926	-0.9514491104	3.7949885658
Site_1	after	3	Dianthus_deltoides	6	0	1	1	0.1323634926	-0.9514491104	3.7949885658
Site_1	after	2	Galium_verum	156	0	1	0	0.4934581802	-0.2337136762	0.1382550555
Site_1	after	4	Galium_verum	1197	2	1	0	0.4934581802	-0.2337136762	0.1382550555
Site_1	after	3	Galium_verum	505	4	1	0	0.4934581802	-0.2337136762	0.1382550555
Site_1	after	3	Galium_verum	505	1	1	0	0.4934581802	-0.2337136762	0.1382550555
Site_1	after	1	Galium_verum	645	2	1	0	0.4934581802	-0.2337136762	0.1382550555
Site_1	after	5	Galium_verum	575	0	1	0	0.4934581802	-0.2337136762	0.1382550555
Site_1	after	4	Galium_verum	1197	3	1	0	0.4934581802	-0.2337136762	0.1382550555
Site_1	after	3	Galium_verum	505	3	1	0	0.4934581802	-0.2337136762	0.1382550555
Site_1	after	1	Galium_verum	645	7	1	0	0.4934581802	-0.2337136762	0.1382550555
Site_1	after	4	Genista_tinctoria	17	2	1	1	-0.7833519153	-0.6051349277	2.0594562323
Site_1	after	4	Hypericum_perforatum	6	0	1	1	-0.1967384164	-0.0035360982	3.8702452983
Site_1	after	5	Hypericum_perforatum	2	0	1	1	-0.1967384164	-0.0035360982	3.8702452983
Site_1	after	4	Hypericum_perforatum	6	0	1	1	-0.1967384164	-0.0035360982	3.8702452983
Site_1	after	4	Hypericum_perforatum	6	0	1	1	-0.1967384164	-0.0035360982	3.8702452983
Site_1	after	4	Hypericum_perforatum	6	0	1	1	-0.1967384164	-0.0035360982	3.8702452983
Site_1	after	4	Hypericum_perforatum	6	0	1	1	-0.1967384164	-0.0035360982	3.8702452983
Site_1	after	4	Hypericum_perforatum	6	0	1	1	-0.1967384164	-0.0035360982	3.8702452983
Site_1	after	6	Hypericum_perforatum	4	0	1	1	-0.1967384164	-0.0035360982	3.8702452983
Site_1	after	2	Lathyrus_pratensis	66	2	1	1	-1.6666639677	-0.3442001047	6.4916446282
Site_1	after	2	Lathyrus_pratensis	66	2	1	1	-1.6666639677	-0.3442001047	6.4916446282
Site_1	after	4	Lathyrus_pratensis	66	0	1	1	-1.6666639677	-0.3442001047	6.4916446282
Site_1	after	5	Lotus_corniculatus	1	0	1	1	-1.6266765942	-1.0430322885	4.7556601158
Site_1	after	2	Lotus_corniculatus	41	0	1	1	-1.6266765942	-1.0430322885	4.7556601158
Site_1	after	2	Lotus_corniculatus	41	0	1	1	-1.6266765942	-1.0430322885	4.7556601158
Site_1	after	3	Lotus_corniculatus	142	1	1	1	-1.6266765942	-1.0430322885	4.7556601158
Site_1	after	2	Lotus_corniculatus	41	0	1	1	-1.6266765942	-1.0430322885	4.7556601158
Site_1	after	5	Lotus_corniculatus	1	0	1	1	-1.6266765942	-1.0430322885	4.7556601158
Site_1	after	2	Lotus_corniculatus	41	0	1	1	-1.6266765942	-1.0430322885	4.7556601158
Site_1	after	5	Lotus_corniculatus	1	0	1	1	-1.6266765942	-1.0430322885	4.7556601158
Site_1	after	4	Lotus_corniculatus	35	0	1	1	-1.6266765942	-1.0430322885	4.7556601158
Site_1	after	4	Lotus_corniculatus	35	0	1	1	-1.6266765942	-1.0430322885	4.7556601158
Site_1	after	5	Lotus_corniculatus	1	0	1	1	-1.6266765942	-1.0430322885	4.7556601158
Site_1	after	4	Lotus_corniculatus	35	0	1	1	-1.6266765942	-1.0430322885	4.7556601158
Site_1	after	4	Lotus_corniculatus	35	0	1	1	-1.6266765942	-1.0430322885	4.7556601158
Site_1	after	6	Lotus_corniculatus	10	1	1	1	-1.6266765942	-1.0430322885	4.7556601158
Site_1	after	4	Lotus_corniculatus	35	0	1	1	-1.6266765942	-1.0430322885	4.7556601158
Site_1	after	1	Lotus_corniculatus	23	0	1	1	-1.6266765942	-1.0430322885	4.7556601158
Site_1	after	5	Lotus_corniculatus	1	0	1	1	-1.6266765942	-1.0430322885	4.7556601158
Site_1	after	2	Lotus_corniculatus	41	0	1	1	-1.6266765942	-1.0430322885	4.7556601158
Site_1	after	2	Lotus_corniculatus	41	0	1	1	-1.6266765942	-1.0430322885	4.7556601158
Site_1	after	4	Lotus_corniculatus	35	0	1	1	-1.6266765942	-1.0430322885	4.7556601158
Site_1	after	6	Lotus_corniculatus	10	2	1	1	-1.6266765942	-1.0430322885	4.7556601158
Site_1	after	3	Lotus_corniculatus	142	1	1	1	-1.6266765942	-1.0430322885	4.7556601158
Site_1	after	3	Lotus_corniculatus	142	0	1	1	-1.6266765942	-1.0430322885	4.7556601158
Site_1	after	3	Melampyrum_pratense	14	1	1	1	-1.8447105714	-0.9032332809	4.9911895037
Site_1	after	2	Melampyrum_pratense	227	1	1	1	-1.8447105714	-0.9032332809	4.9911895037
Site_1	after	2	Melampyrum_pratense	227	1	1	1	-1.8447105714	-0.9032332809	4.9911895037
Site_1	after	2	Melampyrum_pratense	227	1	1	1	-1.8447105714	-0.9032332809	4.9911895037
Site_1	after	3	Melampyrum_pratense	14	0	1	1	-1.8447105714	-0.9032332809	4.9911895037
Site_1	after	1	Melampyrum_pratense	4	2	1	1	-1.8447105714	-0.9032332809	4.9911895037
Site_1	after	4	Myosotis_arvensis	26	0	1	1	-2.6573357502	-0.9464054528	0.8290392778
Site_1	after	6	Myosotis_arvensis	25	0	1	1	-2.6573357502	-0.9464054528	0.8290392778
Site_1	after	3	Myosotis_arvensis	25	0	1	1	-2.6573357502	-0.9464054528	0.8290392778
Site_1	after	2	Myosotis_arvensis	25	0	1	1	-2.6573357502	-0.9464054528	0.8290392778
Site_1	after	3	Myosotis_arvensis	25	1	1	1	-2.6573357502	-0.9464054528	0.8290392778
Site_1	after	5	Myosotis_arvensis	17	0	1	1	-2.6573357502	-0.9464054528	0.8290392778
Site_1	after	4	Myosotis_arvensis	26	0	1	1	-2.6573357502	-0.9464054528	0.8290392778
Site_1	after	4	Myosotis_arvensis	26	0	1	1	-2.6573357502	-0.9464054528	0.8290392778
Site_1	after	4	Myosotis_arvensis	26	0	1	1	-2.6573357502	-0.9464054528	0.8290392778
Site_1	after	5	Myosotis_arvensis	17	0	1	1	-2.6573357502	-0.9464054528	0.8290392778
Site_1	after	5	Myosotis_arvensis	17	0	1	1	-2.6573357502	-0.9464054528	0.8290392778
Site_1	after	1	Myosotis_arvensis	93	2	1	1	-2.6573357502	-0.9464054528	0.8290392778
Site_1	after	4	Myosotis_arvensis	26	0	1	1	-2.6573357502	-0.9464054528	0.8290392778
Site_1	after	5	Myosotis_arvensis	17	0	1	1	-2.6573357502	-0.9464054528	0.8290392778
Site_1	after	5	Myosotis_arvensis	17	0	1	1	-2.6573357502	-0.9464054528	0.8290392778
Site_1	after	4	Myosotis_arvensis	26	0	1	1	-2.6573357502	-0.9464054528	0.8290392778
Site_1	after	2	Potentilla_reptans	15	3	1	0	-1.4266400201	-1.2146694394	7.0338321677
Site_1	after	3	Potentilla_reptans	8	6	1	0	-1.4266400201	-1.2146694394	7.0338321677
Site_1	after	2	Potentilla_reptans	15	5	1	0	-1.4266400201	-1.2146694394	7.0338321677
Site_1	after	4	Potentilla_reptans	15	0	1	0	-1.4266400201	-1.2146694394	7.0338321677
Site_1	after	2	Potentilla_reptans	15	3	1	0	-1.4266400201	-1.2146694394	7.0338321677
Site_1	after	3	Potentilla_reptans	8	4	1	0	-1.4266400201	-1.2146694394	7.0338321677
Site_1	after	3	Potentilla_reptans	8	2	1	0	-1.4266400201	-1.2146694394	7.0338321677
Site_1	after	2	Potentilla_reptans	15	6	1	0	-1.4266400201	-1.2146694394	7.0338321677
Site_1	after	2	Potentilla_reptans	15	2	1	0	-1.4266400201	-1.2146694394	7.0338321677
Site_1	after	2	Ranunculus_bulbosus	4	4	1	0	-1.9957788939	-0.762408314	5.5546648047
Site_1	after	3	Rubus_caesius	10	0	0	0	-0.898489454	-0.4812788006	7.3014288196
Site_1	after	3	Rubus_caesius	10	0	0	0	-0.898489454	-0.4812788006	7.3014288196
Site_1	after	3	Rubus_caesius	10	0	0	0	-0.898489454	-0.4812788006	7.3014288196
Site_1	after	3	Rubus_caesius	10	0	0	0	-0.898489454	-0.4812788006	7.3014288196
Site_1	after	3	Rubus_caesius	10	0	0	0	-0.898489454	-0.4812788006	7.3014288196
Site_1	after	4	Trifolium_dubium	45	0	1	1	-1.8814970514	-1.1790852563	3.7550819429
Site_1	after	4	Trifolium_dubium	45	0	1	1	-1.8814970514	-1.1790852563	3.7550819429
Site_1	after	4	Trifolium_dubium	45	0	1	1	-1.8814970514	-1.1790852563	3.7550819429
Site_1	after	4	Trifolium_dubium	45	0	1	1	-1.8814970514	-1.1790852563	3.7550819429
Site_1	after	4	Trifolium_dubium	45	0	1	1	-1.8814970514	-1.1790852563	3.7550819429
Site_1	after	4	Trifolium_dubium	45	0	1	1	-1.8814970514	-1.1790852563	3.7550819429
Site_1	after	6	Trifolium_medium	46	2	1	1	-1.4718085494	-0.7379198904	4.439747425
Site_1	after	5	Trifolium_medium	196	1	1	1	-1.4718085494	-0.7379198904	4.439747425
Site_1	after	3	Trifolium_medium	23	0	1	1	-1.4718085494	-0.7379198904	4.439747425
Site_1	after	5	Trifolium_medium	196	1	1	1	-1.4718085494	-0.7379198904	4.439747425
Site_1	after	6	Vicia_hirsuta	20	0	0	1	-4.2443972717	-3.5105086126	1.6671587027
Site_2	after	2	Achillea_millefolium	216	0	1	0	0.489013265	0.384521028	-2.7605330621
Site_2	after	2	Achillea_millefolium	216	0	1	0	0.489013265	0.384521028	-2.7605330621
Site_2	after	6	Achillea_millefolium	288	0	1	0	0.489013265	0.384521028	-2.7605330621
Site_2	after	6	Achillea_millefolium	288	0	1	0	0.489013265	0.384521028	-2.7605330621
Site_2	after	6	Achillea_millefolium	288	0	1	0	0.489013265	0.384521028	-2.7605330621
Site_2	after	2	Achillea_millefolium	216	0	1	0	0.489013265	0.384521028	-2.7605330621
Site_2	after	2	Achillea_millefolium	216	0	1	0	0.489013265	0.384521028	-2.7605330621
Site_2	after	6	Achillea_millefolium	288	0	1	0	0.489013265	0.384521028	-2.7605330621
Site_2	after	6	Achillea_millefolium	288	0	1	0	0.489013265	0.384521028	-2.7605330621
Site_2	after	4	Agrimonia_eupatoria	25	4	1	0	-0.1566550358	0.5331340262	-4.2805771119
Site_2	after	1	Agrimonia_eupatoria	5	3	1	0	-0.1566550358	0.5331340262	-4.2805771119
Site_2	after	4	Agrimonia_eupatoria	25	2	1	0	-0.1566550358	0.5331340262	-4.2805771119
Site_2	after	3	Agrimonia_eupatoria	25	5	1	0	-0.1566550358	0.5331340262	-4.2805771119
Site_2	after	1	Agrimonia_eupatoria	5	3	1	0	-0.1566550358	0.5331340262	-4.2805771119
Site_2	after	4	Agrimonia_eupatoria	25	4	1	0	-0.1566550358	0.5331340262	-4.2805771119
Site_2	after	5	Agrimonia_eupatoria	48	9	1	0	-0.1566550358	0.5331340262	-4.2805771119
Site_2	after	6	Agrimonia_eupatoria	11	4	1	0	-0.1566550358	0.5331340262	-4.2805771119
Site_2	after	6	Agrimonia_eupatoria	11	8	1	0	-0.1566550358	0.5331340262	-4.2805771119
Site_2	after	3	Agrimonia_eupatoria	25	7	1	0	-0.1566550358	0.5331340262	-4.2805771119
Site_2	after	6	Agrimonia_eupatoria	11	13	1	0	-0.1566550358	0.5331340262	-4.2805771119
Site_2	after	1	Agrimonia_eupatoria	5	6	1	0	-0.1566550358	0.5331340262	-4.2805771119
Site_2	after	5	Agrimonia_eupatoria	48	3	1	0	-0.1566550358	0.5331340262	-4.2805771119
Site_2	after	2	Agrimonia_eupatoria	24	6	1	0	-0.1566550358	0.5331340262	-4.2805771119
Site_2	after	3	Agrimonia_eupatoria	25	7	1	0	-0.1566550358	0.5331340262	-4.2805771119
Site_2	after	2	Agrimonia_eupatoria	24	2	1	0	-0.1566550358	0.5331340262	-4.2805771119
Site_2	after	2	Agrimonia_eupatoria	24	9	1	0	-0.1566550358	0.5331340262	-4.2805771119
Site_2	after	2	Agrimonia_eupatoria	24	1	1	0	-0.1566550358	0.5331340262	-4.2805771119
Site_2	after	4	Centaurea_scabiosa	39	2	1	1	0.4593624289	0.5590283301	2.1270331493
Site_2	after	4	Centaurea_scabiosa	39	9	1	1	0.4593624289	0.5590283301	2.1270331493
Site_2	after	6	Centaurea_scabiosa	39	3	1	1	0.4593624289	0.5590283301	2.1270331493
Site_2	after	3	Centaurea_scabiosa	78	2	1	1	0.4593624289	0.5590283301	2.1270331493
Site_2	after	5	Centaurea_scabiosa	39	1	1	1	0.4593624289	0.5590283301	2.1270331493
Site_2	after	6	Centaurea_scabiosa	39	4	1	1	0.4593624289	0.5590283301	2.1270331493
Site_2	after	1	Centaurea_scabiosa	39	3	1	1	0.4593624289	0.5590283301	2.1270331493
Site_2	after	1	Centaurea_scabiosa	39	5	1	1	0.4593624289	0.5590283301	2.1270331493
Site_2	after	4	Centaurea_scabiosa	39	2	1	1	0.4593624289	0.5590283301	2.1270331493
Site_2	after	3	Centaurea_scabiosa	78	4	1	1	0.4593624289	0.5590283301	2.1270331493
Site_2	after	3	Galium_mollugo	318	3	1	0	1.4350306268	0.4477249174	-3.1290765893
Site_2	after	3	Galium_mollugo	318	5	1	0	1.4350306268	0.4477249174	-3.1290765893
Site_2	after	1	Galium_mollugo	75	1	1	0	1.4350306268	0.4477249174	-3.1290765893
Site_2	after	6	Helianthemum_nummularium	8	3	1	0	2.1165412917	1.1805505818	NA
Site_2	after	6	Helianthemum_nummularium	8	2	1	0	2.1165412917	1.1805505818	NA
Site_2	after	2	Hypericum_perforatum	12	2	1	1	1.3404468344	0.535844055	-0.0344805778
Site_2	after	5	Inula_salicina	4	7	1	0	0.2277209627	0.5270853158	-2.2985474844
Site_2	after	3	Knautia_arvensis	52	1	1	1	0.1460537909	0.4912624334	1.0269088231
Site_2	after	6	Knautia_arvensis	52	0	1	1	0.1460537909	0.4912624334	1.0269088231
Site_2	after	6	Knautia_arvensis	52	0	1	1	0.1460537909	0.4912624334	1.0269088231
Site_2	after	3	Knautia_arvensis	52	2	1	1	0.1460537909	0.4912624334	1.0269088231
Site_2	after	3	Lathyrus_pratensis	11	3	1	1	-0.1961071936	0.0598383869	2.3373938865
Site_2	after	4	Leontodon_hispidus	6	10	1	1	-0.1961071936	-0.1033071268	0.0741265006
Site_2	after	4	Leontodon_hispidus	6	2	1	1	-0.1961071936	-0.1033071268	0.0741265006
Site_2	after	3	Lotus_corniculatus	11	1	1	1	-0.1771419528	-0.4722672376	0.8002230333
Site_2	after	6	Lotus_corniculatus	30	1	1	1	-0.1771419528	-0.4722672376	0.8002230333
Site_2	after	5	Lotus_corniculatus	17	2	1	1	-0.1771419528	-0.4722672376	0.8002230333
Site_2	after	6	Lotus_corniculatus	30	1	1	1	-0.1771419528	-0.4722672376	0.8002230333
Site_2	after	1	Lotus_corniculatus	51	0	1	1	-0.1771419528	-0.4722672376	0.8002230333
Site_2	after	3	Medicago_lupulina	917	0	1	1	-1.7561406756	-0.6165097425	-2.6317582428
Site_2	after	1	Origanum_vulgare	86	2	1	1	-0.2574234176	0.2134357399	0.2628271763
Site_2	after	3	Securigera_varia	230	3	1	1	-0.0634200117	-0.0768788246	-0.4858486454
Site_2	after	6	Securigera_varia	178	2	1	1	-0.0634200117	-0.0768788246	-0.4858486454
Site_2	after	5	Securigera_varia	236	4	1	1	-0.0634200117	-0.0768788246	-0.4858486454
Site_2	after	2	Securigera_varia	648	4	1	1	-0.0634200117	-0.0768788246	-0.4858486454
Site_2	after	4	Securigera_varia	260	2	1	1	-0.0634200117	-0.0768788246	-0.4858486454
Site_2	after	2	Securigera_varia	648	9	1	1	-0.0634200117	-0.0768788246	-0.4858486454
[truncated: 379 more rows]
